# Supplementary material for: Cultivating clean sport environment with athlete support personnel (ASP): A study on anti-doping knowledge, attitudes, and practices of ASP
Source: PLoS One. 2024 Dec 5;19(12):e0314716. doi: 10.1371/journal.pone.0314716 (PMC11620426; doi:10.1371/journal.pone.0314716)
Supplement: S1 Raw data — (XLSX) [file pone.0314716.s001.xlsx]

## Sheet: 18.10.23 ASP (all numeric)
Ageyearold	Gender	Educationlevel	Country	Exathlete	HCP	Status	Yearofwork	A11AAS	A12PepHormone	A13GF	A14B2agonistAsthma	A15Insulin	A16Stimulant	A17Diuretics	A18NicotineCigar	A19Morphine	A110BBHPT	A111Caffeine	A112Alcohol	A21Coordinate	A22WADC	A23List	A24Lab	A25Prosecute	A31Attempt	A32ASP	A33Discourage	A34Sample	A35Possess	A4Diuretics	A5TUE	A6ABP	A71Knowled	A72Cooperat	A73Resp	A74Influence	A8Correct	TotalScore	KnowledgeGrade	B1	B2	B3	B4	B5	B6	B7	B8	SUMOFB	C1Advise
39	2	5	1	2	1	Dietitian	10	1	1	1	1	2	1	1	2	1	1	2	2	1	1	1	1	1	1	1	1	1	1	1	1	1	1	1	2	1	1	28	1	1	1	1	1	1	1	1	2	9	2
39	1	6	1	1	2	Sport Scientist	5	1	1	1	1	2	1	1	2	2	2	1	2	1	1	1	1	1	1	1	1	1	2	1	1	3	1	1	2	2	1	22	2	1	1	1	1	1	5	1	1	12	1
36	2	5	1	2	1	Psychologist	9	1	1	1	1	2	1	2	2	2	1	2	2	1	1	1	1	1	1	1	1	1	1	1	1	1	1	1	2	2	1	25	1	1	1	2	2	2	2	2	2	14	2
39	1	6	1	2	2	Sport Scientist	6	1	1	1	1	1	1	1	2	1	1	2	2	1	1	1	1	2	2	2	1	1	2	3	3	3	1	1	2	2	1	23	2	1	1	1	1	1	1	1	2	9	2
26	1	4	1	2	1	Psychologist	1	1	1	1	2	1	1	1	2	1	2	2	1	1	1	1	1	2	1	1	1	1	2	1	1	3	1	1	2	2	1	24	2	2	1	1	1	1	3	2	1	12	2
31	1	4	1	2	2	Sport Scientist	4	1	1	1	1	2	1	1	2	1	1	2	1	1	1	1	1	2	1	1	1	1	2	1	1	1	1	1	2	1	1	27	1	1	1	2	2	2	4	2	4	18	2
52	2	5	1	2	2	Counsellor	5	1	1	1	2	2	1	2	2	1	2	2	2	1	1	1	1	1	1	1	1	1	1	1	3	3	1	1	2	1	2	22	2	1	1	1	1	1	1	1	1	8	2
36	1	5	1	1	2	Sport Scientist	7	1	1	1	2	2	2	2	2	2	2	2	2	1	1	1	1	2	1	1	1	1	2	3	1	1	1	1	1	2	1	20	2	6	6	6	6	6	6	6	6	48	3
38	1	5	1	2	2	Sport administrator	3	1	1	1	1	1	1	1	2	1	1	2	2	1	1	1	1	1	1	1	1	1	1	1	1	3	1	1	2	1	1	28	1	1	1	1	1	2	1	1	5	13	1
31	2	5	1	2	2	Analyst	4.5	1	1	1	1	1	1	2	2	1	1	2	2	1	1	1	1	2	1	1	1	1	1	3	1	2	1	1	2	1	1	27	1	2	2	1	2	2	2	3	2	16	2
39	1	6	1	1	2	Coach	10	1	1	1	2	1	1	1	2	1	1	2	2	1	1	1	1	2	1	1	1	1	1	1	1	1	1	1	1	1	1	28	1	1	1	4	1	4	1	1	6	19	1
31	2	6	1	2	2	Sport administrator	5	1	2	2	1	2	1	1	1	2	2	2	2	1	1	1	2	2	1	1	1	1	1	1	1	3	1	1	1	1	1	21	2	1	1	1	1	1	1	1	1	8	2
30	2	4	1	1	2	Talent Identification Specialist	1	1	1	1	2	2	1	1	2	1	1	1	1	1	1	1	1	1	1	1	1	1	2	3	1	3	1	1	1	1	1	21	2	1	1	1	1	1	1	1	1	8	2
33	2	4	1	2	1	Dietitian	4	1	1	1	1	2	1	1	2	2	2	2	2	1	1	1	1	1	1	1	1	1	2	1	1	3	1	1	2	1	1	24	2	1	1	1	1	1	1	1	1	8	2
45	2	6	1	2	2	Sport Scientist	2.5	1	1	1	1	1	1	1	2	1	1	2	2	1	1	1	1	1	1	1	1	1	1	1	1	2	1	1	2	1	1	28	1	1	1	1	1	1	1	1	1	8	3
45	1	3	1	2	2	Sport administrator	2	1	1	1	1	2	1	2	2	1	1	2	2	1	1	1	1	1	1	1	1	1	1	3	3	3	1	2	2	1	1	23	2	1	1	1	1	2	1	1	1	9	2
53	1	5	1	2	1	Psychologist	22	1	1	2	2	2	1	1	2	2	2	2	2	1	1	1	1	2	1	1	2	1	1	1	1	1	1	1	2	1	1	24	2	1	1	6	1	1	4	1	2	17	2
40	1	5	2	1	2	Sport administrator	15	1	1	1	1	1	1	1	1	1	1	1	1	1	1	1	1	2	1	1	1	1	1	1	1	3	1	2	1	1	1	24	2	1	1	6	1	1	4	1	5	20	2
40	1	4	2	1	2	Coach	2	1	1	1	1	2	1	2	1	2	2	2	2	2	1	1	2	1	1	1	2	1	1	3	3	1	1	2	1	1	1	17	3	1	1	1	1	1	2	6	4	17	1
55	1	3	2	2	2	Coach	25	1	1	1	1	1	1	1	1	1	1	1	2	2	2	1	2	1	1	2	1	2	1	3	3	3	1	2	1	2	2	15	3	6	1	6	1	1	1	1	1	18	3
46	1	5	2	1	2	Coach	1	2	2	2	2	2	2	2	2	2	2	1	2	1	2	2	2	2	2	1	2	2	2	3	1	3	1	2	2	2	2	8	3	1	1	4	1	1	1	1	1	11	3
49	1	2	2	1	2	Coach	19	1	2	1	2	2	2	2	2	2	2	1	2	2	2	1	2	1	1	1	1	2	1	1	1	3	1	1	2	1	2	15	3	4	4	5	5	4	4	4	5	35	1
49	1	2	2	1	2	Coach	20	2	2	2	1	2	2	2	1	2	2	2	1	2	2	1	2	2	1	2	2	2	2	3	3	3	1	1	1	1	2	8	3	6	6	6	6	5	5	6	5	45	2
53	1	3	2	2	2	Coach	22	1	2	2	2	2	1	2	2	1	2	1	2	1	1	1	1	1	1	2	1	1	2	3	1	3	1	1	1	1	2	16	3	5	1	1	1	4	1	2	3	18	1
50	1	3	2	1	2	Coach	23	2	2	1	2	2	1	2	1	2	2	1	1	1	1	1	2	1	1	1	1	2	2	3	3	1	1	1	1	1	1	13	3	1	1	3	1	5	1	5	3	20	1
39	1	5	2	1	2	Coach	20	1	1	1	2	2	1	2	2	1	2	2	2	1	1	1	1	2	2	2	1	1	2	3	1	3	1	1	1	1	1	20	2	1	1	1	1	1	1	1	1	8	1
35	1	4	2	2	2	Sport administrator	3	1	2	2	2	1	2	2	1	2	2	2	1	1	2	1	1	1	1	2	2	1	1	3	3	3	1	1	1	1	1	13	3	6	1	1	1	3	5	3	2	22	1
35	1	4	2	2	2	Coach	10	1	1	1	1	1	1	1	1	1	1	1	1	1	1	1	1	1	1	1	1	1	1	1	1	1	1	1	1	1	1	25	1	6	1	1	1	1	6	6	6	28	2
33	2	5	2	1	2	Coach	10	1	1	1	2	1	1	2	2	1	1	1	2	1	2	1	2	1	1	1	2	1	2	3	3	3	1	2	2	1	1	19	2	1	1	1	1	1	5	1	3	14	3
21	2	2	2	2	2	Sport Trainer	2	2	1	2	1	2	1	2	1	2	1	1	1	2	1	1	2	1	1	1	2	2	1	3	3	1	1	2	1	1	2	12	3	3	5	5	6	3	5	5	2	34	2
42	1	4	3	2	1	Psychologist	1	2	2	2	2	2	2	2	2	2	2	1	2	1	1	1	1	1	1	1	1	2	2	3	3	3	1	1	2	2	1	13	3	6	6	6	6	6	6	6	6	48	1
24	1	4	3	1	2	Coach	2	1	1	2	1	2	1	1	2	2	2	1	2	1	2	2	2	1	1	1	2	2	1	1	3	1	1	1	1	1	1	17	3	5	1	5	1	6	5	5	5	33	1
57	1	4	3	1	2	Coach	30	1	2	2	2	2	2	2	1	1	2	2	2	1	1	2	2	1	1	1	2	2	1	1	3	3	1	1	1	1	2	13	3	1	1	2	1	1	4	6	1	17	2
31	2	4	3	1	2	Coach	1	2	2	2	2	2	2	2	2	2	1	2	2	1	2	2	2	2	2	2	2	2	1	1	1	1	2	2	1	2	1	11	3	6	6	6	6	6	6	6	6	48	1
32	1	4	3	2	1	Dietitian	6	1	1	1	1	1	1	1	2	1	2	2	2	1	1	1	1	2	1	1	1	1	2	1	1	3	1	1	1	1	1	26	1	6	1	1	1	5	6	1	1	22	2
45	1	4	3	1	2	Sport administrator	4	1	1	1	2	2	1	2	2	1	1	2	2	1	1	1	1	1	1	1	1	1	1	1	1	3	1	1	2	2	1	24	2	6	1	2	1	2	1	3	1	17	1
30	2	3	3	2	1	Physiotherapist	7	1	1	2	1	1	1	1	1	1	2	2	1	1	1	1	1	1	1	1	1	1	1	1	1	1	1	1	1	2	1	23	2	1	1	1	1	3	2	1	5	15	2
28	1	4	3	2	1	Dietitian	4	1	1	1	1	2	1	1	2	2	1	2	2	1	1	1	1	1	1	1	1	1	1	1	1	1	1	1	1	2	1	25	1	6	6	6	6	6	6	6	4	46	2
24	1	4	4	1	2	Sports Technician	3	1	1	1	1	1	1	1	1	1	1	1	1	1	1	1	1	1	1	1	1	1	1	1	1	1	1	1	1	1	1	25	1	6	6	6	6	6	6	6	6	48	1
35	1	4	4	2	2	Sport administrator	11	2	1	1	2	2	1	1	2	1	1	2	2	1	1	1	1	1	1	1	1	1	1	1	1	2	1	1	1	1	2	23	2	6	4	6	1	5	6	5	1	34	3
26	1	4	4	2	2	Sports Technician	1	1	1	1	2	2	1	1	1	1	2	1	2	1	1	1	1	2	1	1	2	1	1	1	1	1	1	2	1	1	1	22	2	1	1	2	1	6	1	6	2	20	3
26	1	4	4	1	2	Coach	2	2	2	2	2	2	1	1	1	1	2	1	1	2	1	1	2	2	2	2	1	2	1	1	1	1	1	1	2	2	1	15	3	2	1	3	1	1	2	5	4	19	2
27	2	4	4	1	2	Coach	2	2	2	2	2	2	1	1	2	1	2	1	1	2	1	1	2	2	2	2	1	2	1	1	1	1	1	2	2	2	1	15	3	2	1	5	3	3	2	5	4	25	2
28	2	4	4	1	2	Coach	6	2	2	2	2	1	1	1	2	1	2	1	1	2	1	1	2	2	2	2	1	2	1	1	1	1	1	2	2	2	1	16	3	2	2	5	3	3	2	5	4	26	2
26	1	4	4	1	2	Coach	2	2	2	2	2	1	1	1	1	1	2	1	1	1	2	1	2	1	1	2	1	2	1	1	1	3	1	1	1	1	1	15	3	1	2	3	1	2	2	5	3	19	2
32	2	4	4	2	2	ADO Officer	1	1	1	1	2	2	1	1	2	1	2	2	2	1	1	1	1	1	1	1	1	1	1	1	1	3	1	1	1	1	1	24	2	6	2	5	1	1	6	6	5	32	3
31	2	4	4	2	2	Sports Technician	5	2	2	2	2	2	2	2	1	1	2	2	1	1	2	2	2	2	1	2	2	2	2	3	1	2	2	1	2	1	1	10	3	2	2	3	1	1	4	5	2	20	1
31	2	4	4	2	2	Sports Technician	5	2	2	2	2	2	2	2	2	2	2	1	1	1	1	1	2	2	1	2	2	2	2	3	1	3	2	1	2	1	1	11	3	2	4	4	2	2	5	5	2	26	1
33	2	4	4	2	2	Coach	5	2	1	2	2	2	2	1	2	2	2	2	2	1	2	1	1	2	1	1	2	1	2	1	1	3	1	1	1	2	1	17	3	2	2	2	1	2	2	5	2	18	2
26	2	4	4	2	2	Coach	1	2	1	2	2	2	1	1	1	2	2	2	1	1	2	1	2	1	2	1	2	2	1	1	3	1	2	1	2	2	2	12	3	1	1	3	1	5	5	1	2	19	1
33	2	4	4	2	2	Coach	5	2	1	2	2	2	2	1	2	2	1	2	2	2	2	1	1	1	1	1	2	1	1	1	3	1	2	1	1	1	1	17	3	2	2	5	5	3	5	2	2	26	2
23	2	4	4	1	2	Coach	2	2	2	2	2	2	2	2	1	1	2	2	1	1	1	2	2	2	1	2	2	2	2	1	2	3	1	2	2	2	1	10	3	1	5	2	1	4	5	5	1	24	1
26	1	4	4	1	2	Coach	2	2	2	2	2	2	2	1	1	1	2	2	1	1	2	2	1	2	2	1	2	1	2	1	1	3	2	1	2	1	1	14	3	1	5	3	1	2	5	5	4	26	1
27	2	4	4	1	2	Coach	2	1	1	2	2	1	1	1	1	1	2	1	2	1	1	1	2	1	1	1	2	1	1	1	1	1	1	1	1	2	1	20	2	1	5	5	1	1	3	4	2	22	1
28	2	4	4	1	1	Nursing profession	6	1	1	2	2	1	1	1	1	1	2	1	1	1	1	1	2	1	1	1	2	1	1	1	1	1	1	1	1	2	1	19	2	1	5	3	1	2	5	5	2	24	1
33	1	4	4	1	2	Coach	11	1	1	2	2	1	1	1	1	1	2	1	1	1	1	1	2	1	1	1	2	1	1	1	1	1	1	1	1	2	1	19	2	1	5	3	2	2	5	4	2	24	1
34	2	5	4	1	2	Sport administrator	9	2	2	2	2	2	1	1	1	2	2	1	2	1	1	1	2	2	1	1	1	1	1	2	2	2	1	1	1	1	1	16	3	1	1	1	1	1	2	3	3	13	2
51	2	5	4	2	2	ADO Officer	7	1	1	2	1	2	1	1	2	1	1	1	1	1	2	2	2	1	1	1	1	1	1	1	1	1	1	1	1	1	2	21	2	6	1	6	1	6	1	1	6	28	2
31	1	4	4	1	2	Coach	4	2	2	2	2	1	1	2	1	1	2	1	1	1	2	1	2	2	2	1	1	2	2	1	1	1	2	1	1	2	1	13	3	2	2	5	5	5	2	3	1	25	1
28	1	4	4	1	2	Coach	6	1	1	1	1	1	1	2	1	1	2	2	1	1	1	1	1	1	1	1	1	1	1	1	1	1	1	1	1	1	1	24	2	4	4	4	4	4	4	4	6	34	1
40	2	5	4	1	2	Sport administrator	10	1	1	2	2	2	2	2	2	1	2	1	2	1	1	1	1	2	1	1	2	1	2	3	1	3	1	1	2	1	1	19	2	2	1	2	1	2	1	4	1	14	2
32	2	4	4	1	2	Coach	7	2	2	2	2	2	2	2	2	1	2	2	2	2	2	1	2	1	1	2	1	2	2	1	2	3	1	2	2	1	2	11	3	2	3	4	5	2	3	3	2	24	1
32	1	4	4	1	2	Coach	10	1	1	1	2	2	1	1	1	1	1	1	1	1	1	1	1	1	1	1	1	1	1	1	3	1	1	1	1	1	1	22	2	1	1	6	1	1	1	6	6	23	1
38	1	4	4	1	2	Sport administrator	14	2	2	2	2	2	1	2	2	2	2	2	2	1	1	2	2	1	1	1	2	2	1	3	1	2	1	1	2	2	1	14	3	6	3	6	6	1	3	6	6	37	1
34	1	1	4	1	2	Coach	10	2	2	2	2	1	2	2	2	1	2	2	2	1	1	2	2	2	1	1	2	2	2	1	1	2	1	1	2	2	1	16	3	1	2	5	1	4	6	4	2	25	1
31	1	4	4	1	2	Sport Trainer	5	2	1	2	2	2	1	2	2	1	2	2	2	1	2	2	2	1	1	1	2	1	1	1	1	3	1	1	2	1	1	18	3	4	4	5	2	4	4	6	3	32	3
33	2	4	4	1	2	Sport Trainer	9	1	1	1	1	1	1	1	1	1	1	1	1	1	1	1	1	1	1	1	1	1	1	1	1	1	1	1	1	1	2	24	2	1	1	6	1	1	1	6	1	18	1
33	2	4	4	1	2	Coach	9	2	1	1	1	1	1	1	1	1	2	1	1	1	1	1	1	1	1	1	2	1	1	1	1	1	1	1	1	1	1	22	2	5	1	4	5	2	5	2	2	26	2
42	1	3	4	2	2	Sport administrator	1	2	1	2	2	2	2	2	2	2	2	1	2	1	2	2	1	2	2	2	1	1	2	3	1	1	2	1	2	2	2	12	3	5	4	1	3	3	6	4	2	28	1
33	2	4	4	1	2	Coach	8	1	1	2	2	2	2	2	1	1	1	1	1	1	1	2	1	1	1	1	2	1	1	1	3	1	1	2	2	1	1	17	3	1	1	1	1	1	1	6	1	13	1
31	2	4	4	2	2	Coach	6	1	1	2	2	2	2	1	1	1	1	1	1	1	1	1	1	1	1	1	1	2	1	1	3	1	1	1	1	1	1	19	2	2	1	6	1	1	1	6	1	19	1
29	2	4	4	1	2	Coach	6	1	2	2	2	2	2	2	2	2	2	2	1	1	2	2	2	1	1	1	2	1	1	1	3	1	2	2	1	2	1	11	3	1	2	2	3	4	1	2	2	17	2
43	2	5	5	1	2	Sport administrator	15	1	1	2	2	2	1	1	2	2	2	2	1	1	2	2	1	1	2	1	1	2	2	2	3	3	1	2	2	2	1	13	3	4	4	3	6	6	5	6	3	37	2
29	2	4	5	1	2	Coach	7	2	2	1	2	2	2	2	2	2	2	2	2	2	2	2	2	1	1	2	2	2	2	3	1	3	1	2	2	2	1	9	3	5	5	4	4	5	4	5	4	36	3
28	2	4	5	2	1	Physiotherapist	5	1	2	2	2	2	1	2	2	2	2	2	1	1	2	2	1	1	1	2	2	2	1	1	1	1	2	1	1	2	1	13	3	1	1	6	2	3	4	2	3	22	1
34	1	4	5	1	2	Coach	6	1	1	2	1	1	1	2	1	1	1	1	1	1	1	2	1	1	1	1	1	1	2	3	3	1	1	1	1	1	2	18	3	1	1	1	1	5	1	5	2	17	3
24	1	4	5	1	2	Coach	1	1	2	2	1	2	1	2	2	1	1	2	2	1	1	2	1	1	1	1	1	2	2	3	1	1	1	1	1	2	2	18	3	1	1	1	2	3	3	2	3	16	2
33	1	4	5	1	2	Coach	6	2	1	1	2	2	1	2	2	2	2	1	2	1	2	1	2	1	1	2	1	2	1	1	1	3	1	1	1	2	1	15	3	1	1	5	1	5	1	6	4	24	2
30	1	4	5	1	1	GP/ Medical Doctor	3	2	2	1	2	2	2	2	2	2	2	2	2	1	2	2	2	2	2	2	1	2	2	3	1	1	2	2	1	2	2	9	3	1	1	1	1	1	1	1	1	8	3
61	1	5	5	1	2	Manager	20	1	1	1	1	1	1	1	2	1	2	1	2	1	1	1	1	1	1	1	1	1	1	1	2	3	1	1	1	1	1	24	2	6	1	6	6	1	5	5	1	31	2
45	1	5	5	1	2	Coach	13	1	1	1	1	2	1	1	1	1	2	2	2	1	1	1	1	1	1	1	1	1	1	2	1	1	1	1	2	2	1	24	2	6	1	6	1	1	1	6	1	23	2
33	1	5	5	1	2	Coach	1	1	2	2	2	2	2	2	2	2	2	2	2	1	2	1	2	1	1	1	2	2	1	1	1	1	1	1	2	1	2	16	3	3	3	2	3	3	3	1	2	20	2
29	1	4	5	1	1	Psychologist	2	1	2	2	2	2	1	2	2	2	2	2	2	1	1	1	1	1	1	1	1	1	1	1	1	1	1	1	2	1	2	21	2	1	1	1	1	1	1	1	1	8	2
21	2	4	5	1	2	Sport Trainer	3	1	1	1	2	1	1	1	1	1	2	2	2	1	1	1	2	2	1	1	1	1	1	1	1	1	1	1	2	1	2	25	1	1	1	1	1	1	1	2	2	10	3
51	1	4	3	2	2	Sport administrator	5	1	2	2	2	2	2	2	2	2	2	2	2	1	2	2	2	2	1	1	1	1	1	1	1	1	1	1	1	2	1	17	3	6	6	1	1	1	6	3	1	25	2
32	1	3	3	2	1	Physiotherapist	5	2	2	2	2	2	2	2	2	1	2	2	2	1	2	2	2	2	1	2	2	2	2	2	3	3	2	2	2	1	2	9	3	6	6	6	1	3	3	3	3	31	1
35	1	4	3	1	2	Coach	11	1	1	2	2	2	1	2	2	1	2	2	2	1	1	1	1	2	1	2	2	1	1	3	1	3	2	1	1	1	2	18	3	6	5	5	2	4	4	4	3	33	1
45	2	4	3	2	2	Sport Trainer	18	1	1	1	2	2	1	1	1	1	1	1	1	1	1	1	1	1	2	1	1	1	1	3	3	3	1	1	1	1	1	19	2	1	1	1	1	4	2	2	2	14	3
42	1	4	3	1	2	Coach	3	1	2	2	1	2	1	2	1	1	2	1	1	1	1	1	2	1	1	1	2	1	1	3	3	3	1	1	1	2	2	13	3	6	6	6	2	5	5	1	1	32	1
34	1	5	3	2	1	Dietitian	9	1	1	1	1	2	1	1	1	1	2	2	2	1	1	1	1	2	1	1	1	1	2	3	1	3	1	1	1	2	1	22	2	1	1	1	1	2	3	3	4	16	1
28	2	3	3	2	1	Medical Assistant	4	1	2	2	2	2	2	2	2	1	2	1	1	2	2	1	2	1	2	2	2	1	2	1	3	3	2	1	1	2	1	8	3	1	1	3	1	5	5	3	3	22	2
35	2	4	3	1	2	Coach	10	1	1	1	1	2	2	2	1	1	2	1	2	1	2	1	2	2	1	2	1	2	2	3	1	3	1	1	1	1	2	15	3	1	1	1	1	6	1	1	1	13	1
48	1	4	3	2	2	Sport Trainer	5	2	2	1	2	2	1	2	1	1	2	2	1	1	2	2	1	1	1	1	1	1	1	2	2	3	1	1	1	2	1	14	3	6	6	6	1	5	5	1	2	32	1
38	1	5	3	1	2	Sport administrator	8	1	2	2	2	2	1	1	2	1	2	1	1	2	1	2	2	2	1	1	1	1	1	1	3	3	1	1	1	1	1	17	3	1	1	1	1	2	4	1	5	16	1
35	1	4	3	1	1	Pharmacist	1	1	2	2	2	2	2	2	2	2	2	2	2	1	1	2	2	2	1	1	2	1	2	3	3	1	1	1	2	2	1	15	3	1	4	4	1	3	6	2	6	27	1
32	1	4	3	1	1	Occupational therapist	4	2	2	2	2	2	2	2	1	1	2	1	1	1	1	1	2	2	1	1	1	1	2	1	1	1	1	1	2	2	2	15	3	4	3	3	3	3	3	3	3	25	1
35	2	4	3	1	2	Coach	10	1	1	2	2	2	2	2	2	1	2	1	2	1	2	2	2	2	1	1	1	1	1	3	3	3	1	1	1	1	1	16	3	5	3	3	1	3	3	4	3	25	2
46	1	4	3	2	2	Coach	23	1	2	2	2	2	1	2	1	2	2	2	1	1	1	1	2	2	1	1	2	1	1	3	3	3	1	1	1	1	1	15	3	1	1	1	1	1	1	1	2	9	1
31	2	4	3	1	2	Coach	2	1	2	2	2	2	2	2	2	2	2	2	2	1	2	2	2	2	1	1	1	1	1	3	3	3	1	2	2	2	1	14	3	5	3	3	3	4	5	3	3	29	2
29	2	4	3	2	2	Sport Trainer	1	1	1	2	2	2	1	2	2	1	2	2	1	2	1	1	1	2	2	1	1	1	2	3	1	1	1	1	1	2	2	17	3	2	1	1	1	1	1	1	1	9	2
37	2	4	3	1	2	Coach	13	2	2	2	1	1	2	1	1	1	2	1	2	1	1	1	2	2	1	1	1	1	1	3	3	1	1	1	1	1	1	19	2	5	4	1	1	4	4	2	3	24	1
25	2	4	3	1	2	Coach	2	1	2	2	2	2	2	2	1	1	2	2	2	2	1	2	2	2	2	2	2	1	2	1	3	1	2	1	1	2	1	11	3	1	1	1	1	1	3	4	6	18	1
35	1	4	6	1	2	Coach	10	2	1	2	2	1	1	1	2	1	1	2	2	1	1	2	2	1	1	1	1	1	2	1	1	3	1	1	1	1	1	21	2	1	1	1	1	1	1	1	1	8	2
33	2	5	6	1	2	Coach	2	2	2	2	2	2	2	2	2	2	2	1	2	2	2	1	2	2	1	2	2	2	2	1	1	3	2	2	1	2	1	8	3	1	1	1	1	5	3	1	1	14	3
38	2	6	6	2	2	นักโภ = Pharmacist?	5	1	1	1	1	1	1	1	2	1	1	2	2	1	1	1	1	2	1	1	1	1	2	1	2	2	1	1	2	1	1	27	1	1	1	1	1	1	1	1	1	8	2
26	1	4	6	2	2	Sport administrator	1	2	2	2	2	1	1	1	1	2	2	1	1	1	2	1	2	2	1	2	2	2	2	1	1	1	1	2	1	1	1	13	3	6	1	3	3	6	4	4	4	31	2
40	2	6	6	2	2	Sport Scientist	13	1	1	1	1	2	1	1	2	1	2	2	2	1	1	1	1	2	1	1	1	1	1	1	1	2	1	2	2	1	1	26	1	1	1	1	1	1	1	1	1	8	2
34	2	5	6	1	2	Sport Scientist	7	1	1	1	1	1	1	1	2	1	2	2	2	1	1	1	1	1	1	1	1	2	1	1	1	3	1	1	1	2	1	24	2	1	1	5	1	1	3	3	2	17	2
33	1	6	6	2	2	Coach	1	1	1	1	1	1	1	1	2	1	1	2	2	1	1	1	1	2	1	1	1	1	1	1	1	1	1	1	1	1	1	29	1	6	1	1	1	1	1	5	1	17	2
52	1	6	6	2	2	Sport Trainer	15	1	1	1	2	2	1	1	2	1	2	2	2	1	1	2	2	1	1	1	1	1	1	2	1	3	1	2	2	1	1	21	2	1	1	6	1	5	1	1	1	17	2
60	1	4	6	2	2	Sport Trainer	5	1	1	1	1	1	1	1	1	1	1	1	1	1	1	1	2	2	1	1	2	1	1	1	1	3	1	1	1	1	1	23	2	1	1	6	1	6	6	6	6	33	2
40	2	6	6	2	2	Coach	10	1	1	1	2	2	1	1	2	1	2	2	2	1	1	2	2	2	1	1	2	2	2	1	1	3	1	2	1	2	1	18	3	1	1	1	1	1	1	1	1	8	2
35	1	4	6	1	2	Coach	10	1	1	1	1	2	1	1	2	1	1	2	2	1	1	1	1	1	1	1	1	1	1	3	1	3	1	1	2	1	1	26	1	1	1	1	1	1	1	1	1	8	2
27	2	5	6	1	2	Coach	5	1	1	1	2	2	1	1	2	1	2	2	2	1	1	2	2	2	1	1	2	2	2	1	1	3	1	2	1	2	1	18	3	1	1	3	1	6	1	2	2	17	2
48	1	5	6	2	2	Sport Trainer	20	2	2	2	2	1	2	1	2	2	2	2	2	1	2	2	1	1	1	1	1	2	1	1	1	3	1	2	2	2	1	16	3	1	1	6	1	1	1	1	1	13	3
35	1	5	6	1	2	Coach	10	1	1	1	2	2	1	1	1	1	2	2	2	1	2	2	2	1	1	1	1	2	2	3	1	3	1	2	1	2	2	14	3	1	1	1	1	2	1	1	1	9	1
22	1	4	6	2	2	Coach	1	2	2	2	2	2	1	2	1	1	2	2	1	1	1	1	1	1	1	2	2	2	2	3	1	1	1	1	1	1	2	13	3	6	6	6	6	6	6	6	6	48	1
28	1	4	6	1	2	Coach	7	1	2	2	2	1	1	1	1	2	2	1	1	2	2	2	1	2	1	2	2	2	2	3	1	3	1	1	1	1	2	11	3	5	5	5	5	5	5	5	5	40	1
28	2	4	6	1	2	Sport Trainer	5	1	2	2	2	1	1	1	1	1	1	1	2	1	1	1	1	2	1	1	1	1	2	1	3	3	1	1	1	1	2	20	2	5	2	5	2	4	4	3	3	28	1
22	1	4	6	1	2	Coach	1	1	1	1	1	1	1	1	2	1	2	2	2	2	2	2	1	1	1	1	1	1	1	1	1	1	1	2	2	1	1	24	2	5	5	4	2	4	4	3	5	32	1
37	1	5	6	1	2	Coach	10	2	2	2	1	1	2	1	2	2	2	1	1	1	1	2	2	1	1	2	2	1	2	3	1	1	1	2	1	2	2	11	3	6	1	6	1	6	6	6	6	38	1
42	1	4	6	1	2	Sport Trainer	20	2	2	2	2	2	1	1	2	2	2	2	2	1	2	2	2	2	1	1	1	1	1	2	3	3	1	1	1	2	2	14	3	6	2	2	2	5	2	2	2	23	1
31	1	4	6	1	2	Sport Trainer	4	2	2	2	2	2	1	1	1	1	2	1	1	1	1	1	1	1	1	1	1	1	2	3	3	3	1	1	1	1	2	14	3	6	1	3	1	3	3	3	3	23	1
24	1	3	6	1	2	Coach	1	1	1	1	1	1	1	1	1	1	1	1	1	1	1	1	1	1	1	1	1	1	1	3	3	1	1	1	1	1	2	22	2	1	1	1	1	1	1	1	1	8	2
18	1	2	6	2	2	Sport Trainer	1	2	2	2	2	1	1	1	1	2	1	2	1	1	1	2	2	2	1	1	2	1	1	3	3	1	1	1	1	1	2	16	3	1	1	1	1	3	1	1	3	12	3
25	1	2	6	1	2	Coach	2	1	1	1	2	2	2	2	2	1	2	2	1	1	1	2	2	1	1	1	1	1	1	1	1	3	1	1	1	1	2	19	2	1	1	1	1	1	1	1	3	10	1
18	2	2	6	2	2	Sport Trainer	3	1	1	1	1	1	1	1	1	1	1	1	1	1	1	1	1	1	1	1	1	1	1	1	1	1	1	1	1	1	1	25	1	1	1	3	1	1	1	1	1	10	1
20	2	2	6	1	2	Sport Trainer	3	1	1	1	1	1	1	1	1	1	1	1	1	1	1	1	1	1	1	1	1	1	1	1	1	1	1	1	1	1	1	25	1	1	1	5	1	3	1	1	3	16	1
18	1	4	6	1	2	Sport Trainer	1	1	2	2	2	2	1	2	2	1	2	2	2	1	1	2	2	1	1	1	1	1	1	1	1	1	1	1	1	1	1	21	2	2	2	2	1	2	2	4	3	18	2
21	1	4	6	1	2	Coach	1	2	2	2	2	2	2	2	2	2	2	2	1	1	1	1	1	1	1	1	1	1	1	3	3	3	1	1	1	1	2	14	3	1	1	4	1	1	1	1	1	11	3
37	1	3	6	1	2	Coach	5	1	1	1	1	1	1	1	1	1	1	1	1	1	1	1	1	1	1	1	1	1	1	1	3	1	1	1	1	2	2	22	2	6	2	6	1	1	1	1	1	19	3
44	1	4	6	1	2	Coach	20	1	2	2	2	1	1	1	1	2	2	1	1	1	1	1	2	2	1	1	1	1	2	1	1	1	1	2	1	2	2	15	3	1	1	1	1	1	1	1	1	8	2
42	1	4	6	2	2	Coach	20	1	2	2	1	2	1	1	2	1	1	2	2	1	2	2	2	2	2	2	2	2	1	3	1	3	1	1	2	1	1	18	3	1	1	1	1	2	1	1	2	10	3
40	1	5	6	2	2	Sport Trainer	2	1	2	2	1	2	1	1	2	1	2	2	1	1	1	1	1	1	1	2	2	2	2	1	1	3	1	2	1	2	1	16	3	1	1	2	4	3	1	1	3	16	3
40	1	4	6	2	2	Coach	13	2	2	1	2	2	1	2	2	1	2	1	1	2	1	1	1	1	1	2	2	1	2	1	3	3	2	1	2	2	2	12	3	4	4	4	6	5	5	5	5	38	1
28	2	4	6	2	2	Coach	3	1	2	2	2	1	1	2	2	2	2	2	2	2	2	2	1	2	1	2	2	2	2	1	1	1	1	2	2	2	1	15	3	1	1	1	1	6	1	1	1	13	2
35	2	5	6	2	1	Physiotherapist	13	1	2	1	1	2	1	2	2	2	1	2	2	1	1	1	2	2	1	1	2	1	2	2	1	1	1	1	2	1	1	22	2	1	1	1	1	2	4	2	2	14	2
26	1	4	6	2	2	Sport Trainer	2	2	2	2	2	2	1	1	2	2	2	2	2	2	2	2	2	1	2	2	1	2	2	1	3	3	1	2	2	2	1	10	3	1	1	1	1	1	1	2	2	10	2
32	2	4	6	2	1	Physiotherapist	2	1	2	2	2	2	1	1	1	1	2	2	2	1	1	1	1	1	1	1	1	1	1	3	3	3	1	2	1	2	1	17	3	1	1	2	1	2	1	2	2	12	3
43	1	5	6	2	2	Sport Scientist	4	1	2	1	1	2	2	2	1	2	1	1	1	1	1	1	1	1	1	1	1	1	1	2	3	3	1	1	1	2	1	16	3	6	1	2	1	6	1	3	2	22	2
27	1	4	6	2	2	Manager	3	2	2	2	2	2	2	2	2	1	2	1	2	1	1	1	1	1	1	1	1	1	1	1	1	1	1	1	1	1	1	19	2	5	1	1	1	2	2	1	1	14	3
27	1	4	6	2	2	Sport Scientist	5	1	2	2	2	2	2	2	1	2	2	2	1	2	1	2	2	1	1	1	2	2	2	3	3	3	1	2	2	1	1	9	3	1	1	1	1	1	1	1	1	8	3
29	1	4	6	2	2	Sport administrator	3	2	2	2	2	2	2	2	2	2	2	2	1	1	2	2	2	2	2	2	2	1	2	1	1	1	1	2	2	2	1	11	3	6	1	5	2	5	3	5	3	30	3
44	2	6	6	2	1	Physiotherapist	15	1	1	1	1	2	1	1	1	1	1	1	2	1	1	1	1	1	2	2	1	1	2	3	2	2	1	1	1	1	2	18	3	1	1	1	1	1	1	1	1	8	2
44	1	5	6	2	2	Sport Trainer	10	1	1	1	1	2	1	1	2	1	1	1	2	1	1	2	2	1	1	1	1	2	2	1	2	1	1	1	1	2	1	20	2	1	1	1	1	1	1	1	1	8	2
53	2	4	6	2	2	Coach	1	1	2	2	2	2	1	2	2	2	2	2	2	1	2	2	2	2	2	2	2	1	2	1	1	2	1	1	1	1	2	13	3	1	1	1	1	1	1	1	1	8	1
48	1	4	6	2	2	Coach	2	2	2	2	2	2	2	2	2	2	2	1	1	2	2	1	2	2	2	2	1	2	2	2	1	1	2	2	1	2	1	7	3	6	1	6	1	1	1	1	1	18	1
45	1	4	6	2	2	Coach	17	2	2	2	2	1	1	2	1	2	2	1	1	1	1	1	1	1	1	1	1	1	1	2	1	3	1	1	1	1	1	16	3	1	1	5	1	1	1	1	1	12	1
35	1	5	6	1	2	Sport Trainer	7	1	1	1	1	1	1	1	2	1	1	2	1	1	2	2	2	1	1	1	1	1	1	1	2	3	1	2	1	2	1	20	2	1	1	1	1	1	1	1	1	8	2
22	1	4	6	2	2	Sport Trainer	1	2	2	2	2	1	2	2	1	2	2	1	1	2	2	2	1	2	1	2	2	2	2	3	1	3	2	1	1	2	1	7	3	3	5	1	1	4	2	2	6	24	2
30	2	5	6	1	2	Sport Trainer	4	2	2	2	2	2	1	1	1	2	2	2	2	2	1	1	2	2	1	2	2	1	2	1	3	3	2	2	1	2	1	11	3	1	1	2	1	1	4	2	2	14	2
54	2	4	6	2	2	Coach	28	2	2	2	2	2	1	2	1	2	2	1	1	2	1	2	2	2	1	2	2	2	2	3	3	1	1	2	1	2	2	6	3	1	1	1	2	1	1	1	4	12	1
23	1	5	6	2	2	Sport Trainer	1	1	2	2	2	2	1	2	2	1	2	2	2	2	1	2	2	2	2	2	1	2	2	3	3	3	1	1	2	2	2	12	3	2	1	2	2	3	2	5	3	20	3
27	1	4	6	2	2	Sport Trainer	1	2	2	2	2	2	1	2	2	2	2	2	1	1	2	1	2	1	2	2	1	1	2	1	3	1	2	1	1	2	2	10	3	1	4	5	4	6	1	1	4	26	1
28	2	4	6	2	2	Sport Scientist	4	1	2	2	1	2	1	1	2	1	1	1	1	2	1	1	1	1	2	1	1	2	2	2	3	3	1	1	1	2	1	15	3	1	1	4	1	1	1	6	3	18	3
23	1	4	6	2	2	Sport Trainer	1	1	1	2	2	1	1	2	2	1	1	2	2	1	1	2	1	1	1	1	2	1	2	2	1	1	1	2	1	2	2	18	3	1	1	1	1	2	1	1	3	11	2
48	2	4	6	2	2	Sport Scientist	5	2	2	2	2	2	2	1	2	2	2	2	2	1	2	2	2	2	2	2	2	1	2	1	1	1	1	1	2	2	1	14	3	5	3	5	5	4	4	5	5	36	2
50	1	4	6	2	2	Coach	10	2	2	2	2	2	1	1	2	1	1	1	1	1	1	2	2	2	1	1	2	1	2	3	1	3	2	1	2	2	2	14	3	1	1	1	1	1	1	1	1	8	1
26	1	4	6	2	2	Sport Trainer	3	2	2	2	1	2	2	2	2	2	2	2	2	1	2	2	2	2	2	1	2	2	2	1	3	3	1	2	2	2	2	10	3	2	2	4	3	5	3	6	5	30	2
52	1	4	6	2	2	Sport Trainer	5	2	2	2	1	2	2	2	2	2	2	2	2	1	2	2	2	2	2	1	2	2	2	1	1	3	1	2	2	2	2	11	3	5	5	3	3	4	4	5	3	32	1
24	2	4	6	2	2	Sport Trainer	1	2	2	2	2	2	1	2	2	2	2	2	2	1	1	2	2	1	1	1	2	2	2	1	1	3	1	1	2	2	1	14	3	6	5	5	1	5	5	5	5	37	2
38	1	4	6	2	2	Sport Trainer	8	2	2	2	2	2	1	1	2	2	2	1	2	2	1	2	1	1	1	2	1	1	2	3	1	3	1	2	1	1	1	13	3	6	1	2	1	3	1	6	1	21	1
48	2	4	6	1	2	Sport Scientist	5	2	2	2	2	2	2	1	2	2	2	2	2	2	2	2	2	1	2	2	1	2	2	1	1	3	1	1	1	2	1	10	3	5	5	5	4	5	5	4	5	38	1
35	1	4	6	1	2	Coach	9	1	2	2	2	2	1	1	2	2	2	1	1	1	1	2	1	2	1	2	1	2	1	1	1	1	1	2	1	1	2	16	3	1	1	1	4	1	1	1	1	11	1
43	2	3	7	1	2	Coach	13	1	1	2	2	2	2	1	2	2	2	2	1	1	2	1	1	2	1	2	1	1	1	1	1	1	1	2	1	2	2	17	3	1	2	2	1	1	1	2	1	11	1
50	1	4	7	1	2	Coach	3	1	2	2	2	2	2	2	2	2	2	2	2	1	1	2	2	1	2	1	1	2	1	2	3	1	1	1	1	1	2	13	3	5	1	5	1	1	5	1	1	20	1
24	2	2	7	1	2	Coach	2	1	1	1	1	1	1	1	1	1	1	1	1	1	1	1	1	1	1	1	1	1	1	2	2	1	1	1	1	2	2	21	2	1	6	6	1	6	1	1	5	27	2
34	1	3	7	1	2	Sport Trainer	2	2	2	1	2	2	2	2	2	2	2	2	2	2	2	1	2	2	2	1	2	2	2	1	1	1	2	2	1	2	2	10	3	2	2	3	4	5	4	3	3	26	1
47	1	4	7	2	2	Sport Trainer	3	1	2	2	2	2	2	1	2	1	2	2	1	2	1	1	1	1	1	1	1	2	1	1	2	1	1	1	1	1	2	17	3	1	1	3	1	1	1	5	1	14	1
26	1	4	7	1	1	GP/ Medical Doctor	1	1	2	2	2	2	2	2	2	2	2	2	1	1	2	2	1	2	2	2	2	1	2	2	1	1	1	1	1	2	2	11	3	1	1	2	1	1	1	2	1	10	2
22	1	4	7	1	2	Sport Trainer	1	1	2	2	2	2	2	2	2	2	2	2	1	1	2	2	2	2	1	2	2	2	1	2	1	1	1	1	1	2	2	11	3	1	1	2	1	1	1	2	1	10	2
40	1	4	7	1	2	Sport Trainer	2	2	2	2	2	2	2	2	2	2	2	2	1	2	2	2	2	1	1	2	2	2	2	1	1	1	2	1	2	2	2	8	3	1	2	5	1	5	1	6	1	22	1
28	1	3	8	2	2	Coach	5	1	2	2	1	2	1	1	2	2	1	2	2	1	2	2	1	2	1	2	2	1	2	1	1	2	2	2	1	2	2	15	3	1	2	6	5	4	1	6	1	26	1
48	1	5	8	1	2	Manager	3	1	1	2	2	2	1	1	2	1	2	1	2	1	1	1	1	2	1	1	1	1	1	1	1	1	1	1	1	1	1	24	2	6	6	6	6	6	6	6	6	48	2
50	2	3	8	1	1	Nursing profession	10	2	2	1	2	2	2	1	2	2	2	2	2	1	1	2	2	2	2	2	1	1	2	1	1	1	1	2	1	2	2	14	3	1	1	1	2	1	1	1	4	12	1
28	1	4	8	1	1	Nursing profession	3	2	2	2	2	2	1	2	2	2	2	1	2	1	2	1	2	2	2	1	2	1	2	1	1	3	1	2	1	2	2	11	3	4	3	6	5	5	5	6	3	37	1
40	1	4	8	1	1	Nursing profession	2	2	2	2	2	2	1	2	2	2	2	1	1	1	2	1	1	2	1	1	2	1	2	1	1	3	1	2	1	2	2	12	3	5	3	6	5	4	5	5	5	38	1
58	2	4	8	1	2	Coach	8	1	1	1	1	1	1	1	2	1	1	2	2	1	1	1	1	1	1	1	1	1	1	2	1	2	1	1	1	1	1	26	1	1	1	2	6	1	1	6	1	19	2
29	1	2	8	1	2	Coach	3	2	2	2	2	2	1	2	2	2	2	1	1	2	2	1	2	1	1	2	2	2	2	3	1	2	2	2	1	2	2	5	3	1	1	6	6	1	1	1	6	23	1
33	1	2	8	1	2	Coach	5	2	2	2	2	2	1	2	2	2	2	2	2	1	1	2	2	2	1	2	2	2	2	1	3	3	1	2	2	2	2	11	3	1	1	1	1	4	3	3	3	17	1
47	1	3	8	2	2	Coach	20	2	2	1	2	2	1	1	1	2	2	2	1	1	2	1	1	2	1	1	2	1	2	1	2	1	1	1	1	2	2	15	3	1	1	6	1	1	1	6	1	18	1
29	1	4	8	1	2	Coach	1	2	2	1	2	2	1	1	1	2	2	1	1	1	1	1	1	1	2	1	1	1	2	2	3	3	1	1	1	1	1	14	3	1	1	6	1	2	4	6	1	22	1
30	1	3	8	2	2	Sport administrator	10	2	2	1	1	2	1	1	1	2	1	1	1	1	1	1	1	1	1	1	1	1	1	1	1	1	1	1	1	1	1	21	2	1	1	5	1	1	1	3	1	14	1
28	1	4	8	1	2	Coach	2	2	2	2	2	2	2	2	1	2	2	1	1	1	2	1	2	2	1	2	2	1	1	2	2	2	1	1	2	2	1	10	3	1	1	3	1	2	2	2	3	15	2
22	1	3	8	1	2	Coach	8	1	2	1	2	2	1	1	2	1	1	2	2	1	2	2	1	1	1	2	1	1	2	2	1	2	1	1	1	1	1	19	2	1	1	4	1	3	1	5	4	20	2
21	2	3	8	1	2	Coach	7	1	2	1	2	2	1	1	2	2	1	2	2	1	2	2	1	1	1	2	1	1	2	2	1	2	1	1	1	1	1	18	3	1	1	4	1	3	1	5	4	20	2
29	2	5	8	1	2	Sport Trainer	7	2	2	2	2	2	1	2	1	2	2	1	1	1	1	1	2	1	1	1	1	1	2	3	1	3	1	1	1	1	2	12	3	2	1	1	1	3	2	1	3	14	3
21	2	1	8	1	1	Physiotherapist	1	2	2	2	2	2	1	2	2	2	2	1	1	1	1	2	2	2	1	2	2	2	2	3	3	1	1	1	1	2	2	9	3	2	2	5	4	3	1	5	1	23	2
32	1	4	9	2	1	Nursing profession	8	2	2	2	2	2	2	2	2	1	2	2	2	2	2	1	2	2	2	2	2	2	1	1	2	2	1	2	2	2	1	11	3	6	6	6	6	6	6	1	6	43	1
32	2	4	9	2	1	GP/ Medical Doctor	6	1	1	1	1	2	1	1	2	1	1	2	2	1	1	1	1	1	1	1	1	1	1	2	1	1	1	1	1	1	1	26	1	1	1	1	1	1	1	2	1	9	2
46	1	4	9	1	1	Sport Trainer	8	1	2	2	2	2	2	2	2	1	2	2	1	2	1	1	2	2	1	1	2	2	2	3	2	1	1	2	1	2	1	12	3	3	1	3	3	1	3	1	3	18	1
42	1	4	9	2	2	Coach	14	1	1	1	2	2	1	1	2	1	2	1	1	1	1	1	1	2	2	2	1	2	2	1	1	3	1	1	1	2	1	18	3	1	1	2	1	1	3	1	1	11	1
51	1	4	9	1	2	Coach	20	1	1	1	2	2	2	2	2	2	2	2	2	1	2	2	2	2	1	2	2	2	2	3	1	3	1	2	2	2	1	13	3	1	1	2	1	1	1	1	1	9	1
20	1	4	9	1	1	Nutritionist	1	1	2	2	2	2	2	2	2	2	2	2	2	2	2	1	2	2	2	2	1	2	2	2	1	1	2	1	2	2	2	11	3	6	1	6	1	6	1	1	1	23	1
37	1	3	9	2	2	Coach	4	2	2	2	2	2	2	2	1	2	2	2	1	2	1	2	2	2	2	2	1	2	1	1	1	3	2	1	1	2	1	9	3	2	1	3	4	4	3	2	2	21	1
43	1	4	9	2	2	Manager	4	1	2	2	1	2	2	2	1	2	2	1	2	1	1	1	1	2	2	2	1	2	2	2	3	1	1	1	1	1	1	14	3	6	1	1	2	2	2	1	2	17	2
49	1	2	9	1	2	Coach	5	1	2	2	2	2	2	2	2	2	2	2	1	1	1	1	2	2	1	1	2	2	2	3	2	1	1	1	1	2	1	13	3	1	1	6	1	5	1	1	1	17	2
35	1	4	9	2	1	Physiotherapist	1	1	1	1	1	1	1	1	1	1	1	2	1	1	1	1	1	1	1	1	1	1	1	1	1	1	1	1	1	1	1	26	1	1	1	6	1	1	4	1	1	16	1
41	1	2	9	1	2	Coach	7	1	1	2	1	1	1	2	1	1	1	1	1	1	1	1	1	1	1	1	1	1	1	2	3	3	1	1	1	1	1	20	2	1	1	1	1	1	1	1	1	8	2
36	1	4	9	1	2	Coach	6	1	2	2	2	2	2	2	2	2	2	2	2	1	2	2	2	2	1	2	2	2	2	1	2	2	2	1	2	2	1	11	3	1	1	1	6	6	3	1	1	20	2
37	2	5	9	2	1	GP/ Medical Doctor	13	1	2	2	2	2	2	1	2	2	2	2	1	1	1	1	2	1	1	2	1	2	1	2	1	1	1	1	1	2	1	15	3	4	1	3	1	1	6	4	2	22	2
47	1	2	9	2	2	Referee	10	1	2	2	2	2	2	2	2	2	2	2	2	2	1	2	2	2	1	2	2	2	2	1	1	1	1	2	2	2	1	13	3	1	1	1	1	1	1	1	1	8	2
42	1	4	9	2	2	Referee	10	1	2	2	2	2	2	2	2	2	2	2	2	2	1	2	2	2	1	2	2	2	2	1	1	1	1	2	2	2	1	13	3	1	1	1	1	1	6	1	1	13	2
54	2	3	9	1	1	Nursing profession	29	2	2	2	2	2	2	2	2	1	2	2	2	2	1	2	2	2	2	2	2	2	1	2	1	1	1	1	1	2	1	12	3	4	5	1	1	1	4	1	4	21	1
37	1	4	9	1	1	Nutritionist	3	2	2	2	2	2	2	2	2	2	2	1	1	2	2	2	2	1	2	1	2	2	2	2	2	3	1	1	1	2	1	5	3	1	1	1	1	2	2	1	1	10	2
37	1	5	9	1	2	Coach	5	2	2	2	2	2	2	2	2	1	2	2	2	1	1	1	1	1	1	1	1	1	1	3	2	1	1	1	1	2	1	17	3	1	1	1	1	1	1	1	1	8	2
34	1	4	9	1	2	Referee	5	1	2	2	2	2	2	2	1	1	1	2	1	1	1	1	1	1	1	1	2	1	1	3	3	1	1	1	1	2	1	16	3	6	1	1	1	1	1	1	1	13	1
51	1	3	9	2	2	Manager	3	2	2	2	2	2	2	2	2	1	2	2	1	1	1	2	2	2	2	2	1	2	2	3	1	1	1	2	1	2	1	11	3	6	2	5	2	2	2	2	2	23	1
41	1	4	9	2	2	Coach	2	2	2	2	2	2	2	2	2	1	2	2	2	1	2	2	2	2	1	2	2	2	2	2	1	2	1	2	2	2	1	11	3	1	1	1	1	1	1	1	1	8	2
53	1	4	9	1	2	Referee	23	1	2	2	2	2	2	2	1	1	2	1	1	2	2	1	2	2	2	1	2	2	2	2	2	3	1	2	1	2	1	7	3	4	2	3	1	5	3	6	6	30	2
26	1	4	9	1	2	Sport Trainer	4	2	1	2	2	2	2	2	2	2	2	2	2	1	2	2	2	2	2	2	1	2	2	1	1	1	1	2	2	2	1	13	3	1	1	5	2	6	3	1	4	23	1
38	2	4	9	2	2	Referee	10	2	2	2	2	2	2	2	1	1	1	1	1	1	2	1	2	2	1	1	2	2	2	2	2	2	1	2	1	1	1	10	3	5	3	3	4	3	3	3	3	27	1
30	2	4	9	2	2	Sport administrator	1	2	2	2	2	2	2	2	1	1	1	1	1	1	2	1	2	2	1	1	2	2	2	2	2	2	1	2	1	2	1	9	3	3	3	3	2	3	4	5	3	26	2
54	1	3	9	2	2	Sport administrator	2	2	2	2	2	2	2	2	1	1	1	1	1	1	1	1	1	2	1	1	1	1	1	2	3	3	1	1	1	1	1	16	3	6	6	6	6	6	6	6	6	48	3
45	1	3	9	1	2	Coach	5	2	1	2	2	1	2	2	2	2	2	2	1	1	2	2	2	2	1	1	2	2	2	1	2	1	1	1	2	2	1	14	3	6	6	6	6	6	6	6	6	48	1
43	1	5	9	2	2	Coach	4	1	2	2	2	2	2	2	1	1	2	1	1	1	1	2	2	1	1	1	2	2	1	2	2	1	1	1	1	2	1	11	3	1	1	1	1	6	1	6	1	18	1
26	1	4	9	1	2	Coach	7	2	2	2	2	2	2	2	1	2	2	1	1	2	2	2	2	1	2	2	2	1	2	2	1	2	1	2	1	2	1	4	3	1	1	1	1	1	1	1	1	8	1
56	1	4	9	1	2	Sport administrator	30	1	2	2	2	2	2	2	2	1	2	1	2	1	1	2	2	2	1	1	2	2	2	1	1	3	1	1	2	2	1	15	3	2	1	1	1	1	1	1	2	10	1
53	2	3	9	2	2	Coach	12	1	1	1	1	2	1	1	1	1	2	2	1	1	1	1	1	1	1	1	1	1	1	1	2	1	1	1	2	1	1	24	2	1	1	4	1	1	1	1	1	11	2
34	2	4	9	1	2	Coach	15	2	2	2	2	2	2	2	1	1	1	1	1	1	1	1	1	1	1	1	1	1	1	1	2	2	1	1	1	1	1	16	3	1	1	1	1	1	1	1	1	8	2
33	1	3	9	1	2	Coach	5	1	1	2	1	2	2	1	2	1	2	2	2	1	1	1	1	1	1	1	1	1	1	1	1	3	1	1	1	1	1	23	2	1	6	1	1	1	1	1	1	13	2
39	2	5	9	2	1	GP/ Medical Doctor	17	2	2	2	2	2	2	2	1	1	2	1	2	2	1	1	2	2	1	1	2	2	2	1	1	1	1	1	1	2	1	13	3	1	1	6	1	1	1	1	1	13	2
49	1	3	9	1	2	Coach	5	2	2	2	2	2	2	2	1	2	2	1	1	1	1	1	1	1	1	1	1	1	1	2	3	3	1	1	1	1	2	12	3	6	1	6	1	6	1	1	6	28	1
46	2	2	9	2	2	Manager	3	2	2	2	2	1	2	1	2	1	2	1	1	1	1	1	2	2	1	1	1	2	1	1	2	1	1	1	1	2	2	16	3	1	1	1	1	1	1	1	1	8	1
50	2	5	9	1	2	Coach	20	1	1	1	1	1	1	1	1	1	1	1	1	1	2	2	2	2	1	2	2	2	2	1	1	1	1	2	2	2	1	18	3	1	1	4	3	4	6	3	1	23	1
43	2	4	9	2	1	Nursing profession	15	1	2	2	2	2	1	2	2	1	2	2	1	2	1	1	2	2	1	1	2	2	1	1	3	1	1	2	1	2	1	15	3	1	1	2	2	2	2	1	2	13	1
50	2	4	9	1	1	Psychologist	5	2	2	2	2	2	2	2	2	2	2	1	2	2	1	2	2	2	2	2	1	2	2	1	1	2	2	2	2	1	2	9	3	6	5	6	6	6	6	6	6	47	2
31	2	4	9	2	1	GP/ Medical Doctor	6	1	2	2	1	2	2	2	1	1	2	2	1	2	2	1	1	2	2	1	2	2	1	2	2	1	1	2	2	2	1	13	3	1	1	1	1	1	1	1	1	8	2
32	2	4	9	2	1	Psychologist	8	1	1	1	1	1	1	1	1	1	1	1	1	1	2	2	2	2	1	1	2	2	1	1	1	1	1	2	1	2	1	19	2	1	1	1	1	2	3	1	1	11	2
37	2	4	9	2	2	Sport administrator	2	1	2	2	2	2	2	2	1	1	2	1	1	1	1	2	1	1	1	1	2	2	1	3	3	3	2	1	2	2	2	10	3	1	1	2	1	1	4	1	1	12	2
61	2	2	9	2	2	Coach	5	1	1	1	1	1	1	1	1	1	1	1	1	1	2	2	2	2	1	1	1	1	1	2	2	2	1	1	1	1	1	20	2	1	1	1	1	6	1	1	1	13	2
37	1	4	9	1	2	Coach	5	2	2	2	2	2	2	2	1	2	2	2	1	2	1	1	2	2	1	2	2	2	2	2	2	1	1	2	1	2	2	7	3	6	1	1	1	1	1	1	1	13	1
29	1	4	9	1	2	Referee	8	1	1	2	2	2	1	2	2	1	2	2	1	1	1	1	1	1	1	1	1	1	2	3	3	3	1	1	2	2	1	18	3	1	1	6	1	1	1	1	6	18	1
30	1	4	9	2	2	Referee	5	2	2	2	2	2	2	2	1	2	1	2	1	2	2	1	2	2	2	2	1	2	1	3	3	2	1	2	1	2	2	7	3	1	1	2	3	3	4	2	3	19	2
27	1	5	9	2	1	GP/ Medical Doctor	4	1	1	1	1	1	1	1	1	1	1	1	1	1	1	1	1	1	1	1	1	1	1	2	2	1	1	1	1	1	1	23	2	1	1	6	1	1	1	1	1	13	2
30	1	4	9	2	2	Referee	2	2	2	2	2	2	2	2	1	2	2	1	1	2	1	2	2	2	2	2	2	1	2	1	1	1	1	2	2	2	2	8	3	2	2	2	2	2	2	2	2	16	1
27	1	2	9	1	2	Coach	3	2	2	2	1	2	2	2	1	2	1	2	2	1	1	1	2	2	1	2	1	2	2	2	2	1	1	1	1	1	2	14	3	1	1	5	1	2	1	1	1	13	1
54	1	4	9	1	2	Coach	23	1	2	2	2	1	2	2	2	1	2	1	2	1	1	1	2	1	1	1	1	2	1	2	2	1	1	1	2	1	1	18	3	1	2	1	1	3	1	3	3	15	2
56	1	4	9	2	2	Referee	36	2	2	2	2	1	2	2	2	2	2	2	2	2	1	2	2	2	1	1	2	2	2	2	2	1	1	2	2	1	1	13	3	1	1	4	1	6	5	1	1	20	1
31	1	4	9	2	2	Referee	12	1	2	2	2	2	2	2	2	2	2	2	2	2	1	2	2	2	1	1	2	2	2	2	2	1	1	2	2	1	2	12	3	1	1	4	1	6	1	1	1	16	1
29	1	5	9	1	2	Sport administrator	9	1	1	2	2	2	2	2	2	2	2	1	1	1	1	1	1	1	1	1	1	1	1	1	1	1	1	1	1	1	1	19	2	1	1	4	1	3	6	1	3	20	1
31	1	6	9	2	2	Referee	10	1	1	2	2	1	2	2	1	2	2	2	1	1	1	2	2	2	1	1	2	2	2	2	2	3	1	1	1	2	1	12	3	1	1	1	1	1	6	6	6	23	1
31	1	4	9	2	2	Referee	6	2	2	2	2	2	2	2	1	1	2	2	1	2	2	1	2	1	1	1	1	1	1	3	3	3	1	1	1	1	1	12	3	1	1	6	1	1	1	1	1	13	2
30	1	4	9	1	2	Referee	11	2	2	2	2	1	2	2	1	1	2	1	1	1	1	1	1	1	1	2	1	2	1	1	2	1	1	1	1	1	1	15	3	6	6	4	3	3	4	4	3	33	1
56	1	5	9	2	2	Manager	2	2	2	2	2	2	2	2	2	2	1	2	2	1	2	1	2	2	2	1	2	1	2	3	2	3	1	2	1	2	2	10	3	1	1	1	1	6	6	1	1	18	1
29	1	4	9	2	2	Referee	3	2	2	2	2	2	2	2	2	2	2	1	2	2	2	1	2	2	2	1	2	2	1	2	1	1	1	1	1	2	2	10	3	1	1	6	1	1	1	1	3	15	1
27	1	5	9	1	2	Referee	6	1	2	2	2	2	2	2	1	2	2	1	1	2	1	2	2	2	1	2	2	2	2	1	1	1	1	2	2	2	1	10	3	6	1	6	6	6	6	6	6	43	2
48	1	2	9	1	2	Coach	5	2	2	2	2	2	2	2	2	2	1	2	2	1	2	2	2	2	2	2	1	2	2	1	1	1	1	2	2	2	2	12	3	1	1	1	1	6	6	1	1	18	1
26	1	5	9	1	2	Sport administrator	3	2	2	2	2	2	2	1	1	1	1	1	1	1	1	1	2	2	1	1	1	2	2	1	2	2	1	1	1	2	1	14	3	1	2	2	2	2	5	5	5	24	1
32	1	4	9	2	2	Referee	1	2	2	2	2	2	2	2	1	2	2	2	2	2	2	1	2	2	1	1	1	1	1	2	2	2	1	1	1	1	2	12	3	2	1	2	1	1	1	1	1	10	2
58	1	4	9	1	2	Referee	30	2	2	1	2	2	2	2	2	2	2	2	2	2	1	2	2	2	2	1	2	2	2	1	1	1	2	1	1	1	2	12	3	6	6	6	4	5	2	6	6	41	1
47	1	2	9	1	2	Referee	10	2	2	2	2	1	2	2	2	2	2	2	2	2	2	1	2	1	2	1	2	1	2	2	2	2	2	1	2	1	1	11	3	6	6	4	6	6	6	4	4	42	1
34	1	4	9	1	2	Referee	6	2	2	2	2	2	2	2	1	1	2	2	2	1	2	1	2	2	1	2	1	2	2	3	3	3	1	2	1	2	2	9	3	3	3	3	3	3	3	3	3	24	2
46	2	4	9	1	2	Manager	12	2	2	2	2	2	2	2	2	2	2	1	2	2	2	1	2	2	1	2	2	2	2	1	1	3	1	2	2	2	1	10	3	1	1	1	1	6	6	1	1	18	2
52	1	2	9	1	2	Manager	20	2	2	1	2	2	2	2	2	2	2	2	2	2	2	1	2	2	2	2	1	2	2	1	1	1	2	2	1	2	2	10	3	3	2	4	3	2	3	3	4	24	2
44	1	4	9	1	2	Coach	4	1	1	1	1	1	1	1	1	1	1	1	1	1	1	1	1	1	1	1	1	1	1	3	3	3	1	1	1	1	2	21	2	3	3	1	2	3	3	3	3	21	2
31	1	5	9	2	2	Referee	10	1	1	2	2	2	1	2	1	2	2	2	1	1	1	1	2	2	2	1	1	2	1	3	3	3	1	1	1	1	1	14	3	1	1	1	6	6	6	1	1	23	2
27	2	4	9	2	1	Physiotherapist	7	1	1	2	2	1	2	1	1	1	1	1	1	2	1	1	1	2	1	1	1	2	1	1	3	3	1	2	1	1	1	18	3	5	5	4	2	3	5	2	4	30	1
40	1	3	9	1	2	Coach	10	2	2	2	2	2	2	2	1	2	2	2	2	1	2	2	2	2	1	2	1	2	2	2	3	3	1	2	1	2	2	7	3	6	6	6	1	1	1	1	1	23	2
48	1	5	9	1	2	Coach	25	1	1	2	1	2	2	2	2	2	2	2	2	1	1	1	2	2	1	1	1	2	2	2	2	1	1	1	1	2	1	17	3	1	1	1	3	1	6	1	1	15	2
55	1	4	9	2	2	Referee	23	1	2	2	2	2	2	2	2	2	2	2	2	1	2	2	2	2	1	2	2	2	2	2	1	2	1	2	2	2	1	11	3	1	1	6	1	1	3	1	1	15	1
47	1	2	9	2	2	Coach	16	1	1	1	1	1	1	1	1	1	1	1	1	1	2	2	2	2	2	1	2	2	2	2	2	2	1	2	2	2	1	15	3	4	4	3	4	6	4	5	5	35	2
27	1	2	9	1	2	Coach	5	1	1	2	2	2	2	2	2	2	2	2	2	2	1	2	2	2	2	2	1	2	2	2	1	1	2	1	2	2	1	13	3	3	3	3	4	3	3	3	3	25	2
52	1	2	9	1	2	Coach	10	1	1	1	1	1	1	1	1	1	1	1	1	2	2	2	2	1	2	2	1	2	2	2	2	2	1	2	2	2	2	12	3	1	1	1	1	1	1	1	1	8	2
50	1	5	9	1	2	Coach	20	1	2	1	2	2	2	2	1	2	2	2	1	1	2	2	2	1	1	1	2	2	2	1	1	1	1	1	2	2	1	13	3	1	1	1	1	3	3	1	3	14	1
60	1	5	9	1	2	Manager	3	2	2	1	2	2	2	2	2	2	2	2	2	2	1	2	2	2	2	2	1	2	2	1	1	1	1	2	2	2	2	12	3	6	5	6	3	3	4	5	5	37	1
34	1	5	9	2	2	Referee	15	2	2	2	2	2	2	2	1	2	2	2	1	1	2	1	2	2	1	1	2	2	1	3	1	1	1	2	1	1	1	12	3	3	4	4	1	4	4	4	5	29	2
32	1	5	9	1	2	Coach	5	2	2	2	2	2	2	2	2	1	2	2	2	1	2	2	2	2	2	2	1	2	1	2	3	1	1	2	2	2	2	11	3	6	6	6	6	6	6	1	6	43	1
65	1	4	9	1	2	Coach	25	1	1	1	2	2	1	2	1	2	2	1	1	1	2	2	2	2	2	1	2	2	2	1	1	3	1	1	1	2	1	12	3	1	1	1	1	1	1	1	1	8	1
28	2	5	9	1	2	Coach	4	1	2	2	2	2	2	2	2	1	2	2	1	1	1	1	2	2	1	1	2	2	2	3	1	1	2	2	1	1	1	14	3	1	1	4	1	2	6	3	5	23	2
45	1	4	9	2	2	Referee	7	1	1	1	1	1	1	1	1	1	1	1	1	1	1	1	1	1	1	1	1	1	1	2	2	1	1	1	1	1	1	23	2	1	1	1	1	1	1	1	1	8	1
48	1	4	9	1	2	Coach	20	1	2	2	2	2	2	2	2	2	2	2	2	1	2	2	2	2	2	1	2	2	2	1	2	1	1	2	2	2	2	11	3	1	1	6	1	1	1	1	1	13	1
49	1	4	9	1	2	Coach	13	1	2	2	2	2	2	2	2	1	2	1	1	1	1	1	1	2	1	1	1	2	1	2	3	1	1	1	1	1	1	17	3	1	1	6	2	5	5	1	1	22	1
42	1	4	9	1	2	Coach	20	1	2	2	2	2	2	2	2	2	2	2	2	2	1	2	2	2	2	1	2	2	2	1	1	1	1	2	2	2	1	13	3	1	1	1	1	1	1	1	1	8	1
40	1	2	9	1	2	Coach	12	1	2	1	1	2	2	2	2	2	2	1	1	1	1	1	2	2	1	1	1	2	2	2	1	3	1	1	1	2	1	15	3	1	1	1	1	6	4	1	1	16	1
32	1	4	9	1	1	GP/ Medical Doctor	9	1	1	2	1	2	1	1	2	2	1	1	1	1	1	1	1	1	1	1	1	1	1	1	1	1	1	1	1	1	2	22	2	6	6	6	6	6	6	6	6	48	1
31	1	4	9	2	1	GP/ Medical Doctor	4	1	1	1	2	2	1	2	1	1	2	1	2	1	1	1	1	1	1	1	1	1	1	2	1	1	1	1	1	1	1	21	2	1	1	1	1	1	1	1	1	8	2
25	1	3	9	1	1	Nursing profession	3	1	2	2	2	2	2	2	1	2	2	1	1	1	1	1	1	1	1	1	1	2	2	3	1	3	1	1	1	1	1	13	3	2	2	6	2	2	2	2	2	20	2
33	1	5	9	1	2	Coach	3	2	2	2	2	2	2	2	1	1	1	1	1	1	1	1	1	1	1	1	1	1	1	2	2	1	1	1	1	1	2	15	3	6	6	6	6	6	6	6	6	48	2
38	1	4	9	1	2	Coach	9	1	2	2	2	2	2	2	1	1	2	1	1	1	2	1	2	1	1	1	2	1	2	3	3	3	1	1	1	1	1	11	3	2	1	3	1	1	3	4	4	19	1
37	1	4	9	1	1	Psychologist	9	2	2	2	2	2	2	2	1	2	2	2	2	1	2	2	2	2	1	2	2	2	2	2	3	1	1	2	2	2	2	8	3	1	1	6	6	1	1	6	1	23	1
43	1	4	9	2	2	Sport Trainer	2	2	2	2	2	2	2	2	1	1	2	2	2	1	2	1	2	2	2	2	2	2	1	2	2	1	1	1	1	2	1	11	3	1	1	6	2	1	1	2	1	15	1
62	1	3	9	2	2	Coach	26	2	2	2	2	2	2	2	2	1	2	2	2	2	2	2	1	1	2	2	2	2	1	2	2	1	1	2	1	2	1	9	3	1	1	1	1	1	1	1	1	8	1
24	1	4	9	1	2	Coach	4	1	2	2	2	1	2	2	1	2	2	2	1	1	2	2	2	1	2	1	2	2	1	1	1	1	1	2	1	2	2	10	3	1	1	3	2	3	4	6	2	22	1
58	1	4	9	1	2	Coach	21	1	2	2	2	2	2	2	1	2	2	1	1	2	1	2	2	2	1	1	2	2	2	2	1	2	1	2	2	2	1	9	3	1	1	6	1	1	6	1	1	18	1
60	1	4	9	2	2	Coach	25	2	2	2	2	2	1	2	2	1	2	2	2	1	2	2	2	2	1	2	2	2	2	2	2	2	1	2	2	2	1	11	3	1	1	1	1	1	1	1	1	8	2
36	1	4	9	1	2	Sport administrator	2	1	1	2	2	1	2	2	1	1	1	1	1	1	1	1	2	2	1	1	2	2	1	2	1	1	1	1	1	1	1	18	3	1	1	1	1	1	1	1	1	8	1
34	1	5	9	1	2	Coach	10	2	2	2	2	2	2	2	2	1	2	1	2	1	1	1	1	1	1	2	1	2	1	2	2	1	1	1	1	1	1	15	3	1	1	6	1	2	1	1	1	14	1
31	2	4	9	1	2	Coach	10	1	2	2	2	2	2	2	2	2	2	2	2	1	1	1	1	1	1	1	1	1	2	2	2	2	1	1	2	1	1	17	3	1	1	1	1	1	1	1	1	8	2
35	2	4	9	2	1	GP/ Medical Doctor	6	2	2	2	2	2	2	2	1	1	2	2	1	2	1	1	1	2	1	1	2	2	2	3	1	3	1	1	1	2	2	11	3	1	1	1	1	1	1	1	1	8	1
38	1	4	9	1	2	Coach	3	1	1	1	2	2	2	2	2	2	2	2	2	1	1	2	2	2	2	1	1	1	2	2	2	2	1	1	1	1	1	16	3	4	3	3	3	4	4	4	4	29	2
30	1	4	9	1	2	Coach	5	2	2	2	2	2	2	2	1	1	1	2	1	1	1	1	1	1	1	1	1	1	1	2	2	2	1	1	1	1	1	16	3	2	2	6	5	5	3	5	6	34	2
50	1	2	9	1	2	Coach	10	1	2	2	2	2	2	2	2	2	2	2	2	2	1	2	2	2	2	2	2	1	2	2	1	1	1	2	2	2	1	12	3	1	1	1	1	1	1	1	1	8	1
25	1	4	9	2	2	Sport administrator	3	2	2	2	2	2	2	2	2	1	2	2	2	2	1	2	2	2	1	2	2	2	2	2	1	2	1	2	2	2	1	11	3	5	6	5	4	4	5	3	4	36	1
62	1	4	9	1	2	Sport administrator	36	2	2	2	1	2	2	2	2	2	2	2	2	2	1	2	2	2	2	2	1	2	2	1	1	1	2	2	2	2	2	11	3	1	6	6	6	6	6	6	6	43	1
40	2	4	9	1	2	Sport Trainer	4	2	2	2	2	2	2	2	1	1	2	2	1	1	2	1	2	1	1	2	1	2	1	3	1	1	1	1	1	2	1	12	3	2	2	2	1	2	5	2	2	18	1
31	1	4	9	1	2	Coach	3	2	2	2	2	2	2	2	2	2	2	1	2	2	1	2	2	1	1	2	2	2	2	1	1	1	1	1	2	2	1	11	3	5	1	6	6	6	1	6	5	36	1
50	1	2	9	1	2	Coach	8	2	2	2	2	2	2	2	2	2	2	2	1	2	2	1	2	2	1	2	2	2	2	1	2	1	1	2	2	2	1	10	3	5	5	5	1	1	6	1	2	26	2
26	1	4	9	2	1	Physiotherapist	3	2	2	2	2	2	2	2	1	2	2	2	2	2	2	1	2	2	2	2	1	2	2	1	1	1	2	1	1	2	1	10	3	1	4	3	3	3	3	3	3	23	1
37	1	4	9	2	2	Manager	5	1	1	2	2	2	2	2	2	2	2	2	1	2	1	2	2	2	1	1	2	2	2	1	2	1	1	2	2	2	2	12	3	5	1	4	5	5	4	2	4	30	1
41	1	4	9	2	1	GP/ Medical Doctor	13	1	2	2	2	1	2	1	2	1	2	2	2	1	1	1	2	2	1	1	2	2	2	1	1	1	1	1	1	1	1	20	2	1	1	1	1	1	1	1	1	8	2
43	1	4	9	2	1	Nursing profession	22	1	2	2	2	2	2	2	2	2	2	2	2	1	2	2	2	2	2	1	2	2	2	2	1	1	2	2	2	1	1	12	3	1	1	1	1	1	1	1	1	8	2
40	1	3	9	1	2	Coach	5	1	1	1	1	1	1	1	1	1	1	1	1	1	1	1	1	1	1	1	1	1	1	1	1	1	1	1	1	1	1	25	1	1	1	5	1	1	2	1	1	13	2
39	1	4	9	1	2	Coach	5	2	2	2	2	2	2	2	1	2	2	1	1	2	1	1	2	2	1	1	1	2	2	1	1	1	1	1	1	1	1	13	3	1	1	3	3	1	1	1	1	12	1
38	2	4	9	1	2	Coach	10	1	1	2	1	2	1	2	2	1	2	2	1	2	1	2	2	2	1	2	2	2	2	2	1	1	1	2	2	2	1	15	3	1	1	1	1	1	1	1	1	8	1
30	1	2	9	1	1	Nutritionist	5	1	2	2	2	2	2	2	2	2	2	2	2	1	2	2	2	2	1	2	2	2	2	1	1	1	1	2	2	2	2	12	3	1	1	1	1	1	1	1	1	8	1
36	1	2	9	1	2	Coach	3	2	2	2	2	2	2	2	1	2	2	2	2	1	2	2	2	2	2	1	2	2	2	1	1	1	2	1	2	2	2	10	3	2	6	5	2	5	3	4	4	31	1
50	1	4	9	2	2	Manager	17	2	2	1	2	2	2	2	2	2	2	2	2	1	2	2	2	2	1	2	2	2	2	3	1	1	1	1	2	2	1	13	3	1	1	6	1	1	1	1	1	13	1
27	1	2	9	1	2	Coach	3	2	2	2	2	2	2	2	2	1	2	2	1	2	1	2	2	1	2	1	2	1	2	2	1	2	1	1	2	2	2	10	3	1	1	1	1	6	1	1	3	15	1
47	1	4	9	1	2	Coach	20	1	1	2	2	2	1	2	2	1	2	2	2	1	2	2	2	2	2	1	2	2	2	2	1	1	1	2	2	2	2	14	3	1	1	1	1	1	1	1	1	8	1
35	1	4	9	1	2	Coach	10	1	1	1	1	1	1	1	1	1	1	1	1	1	1	1	1	1	1	1	1	1	1	2	2	1	1	1	1	1	1	23	2	1	1	6	1	1	1	1	1	13	1
42	1	4	9	1	2	Coach	20	2	2	2	2	2	2	2	2	2	2	1	2	1	2	1	2	1	1	1	2	2	2	1	3	1	1	2	1	2	1	10	3	1	1	5	2	2	1	1	3	16	1
53	1	4	9	1	2	Coach	15	1	1	2	2	2	1	1	2	1	1	2	1	1	1	1	1	1	1	1	2	2	2	2	1	1	1	2	2	1	1	20	2	1	5	5	1	1	2	2	2	19	1
46	1	4	9	2	2	Coach	16	2	2	2	2	2	2	2	1	1	2	2	1	1	1	1	1	1	1	1	1	1	1	2	3	3	1	1	1	1	1	15	3	1	1	2	1	4	3	1	1	14	2
36	1	4	9	1	2	Coach	8	1	2	2	2	2	2	2	2	1	2	2	2	1	1	1	2	2	1	1	2	2	2	2	3	3	1	2	2	2	1	14	3	1	1	1	1	4	4	1	1	14	1
43	1	4	9	1	2	Coach	10	1	2	2	2	2	2	2	2	2	1	2	2	2	1	2	2	2	2	1	2	2	2	1	1	1	2	1	2	2	1	14	3	1	1	6	6	1	1	1	3	20	1
48	1	4	9	1	2	Coach	20	1	2	2	2	2	2	2	2	1	2	2	2	1	2	1	2	2	2	1	2	2	2	1	2	1	1	2	2	2	2	13	3	1	1	6	1	1	2	1	3	16	1
42	1	4	9	1	2	Coach	17	2	2	2	2	2	2	2	2	1	2	2	2	2	1	2	2	2	1	2	2	2	2	2	2	1	1	2	2	2	2	10	3	6	5	5	1	2	1	1	1	22	2
54	1	4	9	2	2	Sport Trainer	5	1	1	2	2	2	2	1	2	2	2	2	2	1	1	1	2	2	1	1	1	1	2	1	2	1	1	1	1	1	1	21	2	6	1	6	1	1	6	1	1	23	2
39	1	2	9	1	2	Coach	5	2	2	2	2	2	2	2	2	2	2	1	2	2	1	2	2	2	2	2	2	1	2	2	1	1	1	2	2	2	1	10	3	1	1	6	1	6	2	1	3	21	1
36	1	3	9	1	2	Coach	5	1	1	2	2	2	2	2	1	1	1	1	1	2	2	1	2	2	1	2	2	2	2	1	2	1	1	1	2	2	1	13	3	1	1	6	1	1	1	6	1	18	1
36	1	2	9	1	2	Coach	7	1	2	2	2	2	2	2	2	1	2	2	2	1	1	2	2	2	1	1	2	2	2	2	3	1	1	1	2	2	2	14	3	1	1	1	1	1	2	1	2	10	1
23	2	4	9	2	1	GP/ Medical Doctor	1	1	2	2	2	2	1	2	2	1	2	2	1	1	1	1	1	1	1	1	1	1	1	2	2	3	1	1	1	1	1	18	3	5	2	2	3	2	3	3	3	23	3
42	2	4	9	2	1	Nursing profession	20	1	2	2	2	2	2	2	1	1	2	1	1	1	1	1	1	2	1	1	2	1	2	1	1	1	1	2	1	2	1	15	3	4	3	3	3	3	3	3	3	25	1
21	2	4	9	2	1	GP/ Medical Doctor	2	1	2	2	2	2	1	2	1	1	2	2	2	1	1	1	2	2	1	1	2	2	1	3	1	3	1	1	1	1	1	17	3	1	1	1	2	2	2	2	1	12	1
39	2	3	9	2	1	Nursing profession	15	2	2	2	2	2	2	2	1	1	2	2	1	1	2	1	2	2	2	2	1	1	2	1	2	1	1	2	1	2	1	11	3	3	3	3	3	3	3	3	3	24	2
22	2	4	9	2	1	GP/ Medical Doctor	2	1	2	2	2	1	1	1	1	1	2	2	2	1	2	1	2	1	1	1	1	1	1	1	1	3	1	1	1	1	1	20	2	1	1	6	1	1	3	1	1	15	2
43	2	3	9	2	1	Nursing profession	23	1	1	1	2	2	1	1	2	1	2	2	2	2	1	2	2	2	2	1	2	2	2	1	2	1	2	2	1	2	1	15	3	6	5	4	5	2	3	4	4	33	2
31	2	4	9	2	1	GP/ Medical Doctor	3	1	1	2	2	2	1	2	2	1	2	2	2	1	1	1	2	2	1	2	2	2	2	1	1	1	1	2	1	2	1	17	3	1	1	1	2	2	2	2	3	14	2
33	2	4	9	2	1	GP/ Medical Doctor	6	1	1	1	2	2	1	1	2	1	2	2	2	1	1	1	2	1	1	1	2	2	2	1	3	3	1	1	1	1	1	19	2	1	1	1	1	1	1	1	1	8	2
49	1	2	9	1	2	Coach	21	2	2	2	1	2	2	2	2	2	2	2	2	1	1	2	2	2	1	1	2	2	2	2	1	1	1	1	2	2	1	15	3	1	1	1	1	1	1	1	2	9	1
40	2	4	10	1	2	Coach	15	2	2	2	2	2	2	2	2	2	2	2	2	2	2	2	2	2	2	2	2	2	2	3	3	3	2	2	2	2	2	5	3	1	2	2	1	2	2	2	2	14	1
45	1	4	10	1	2	Coach	15	2	2	2	2	2	2	1	2	2	2	2	2	1	2	2	2	2	1	2	2	2	1	3	1	1	1	2	1	2	2	11	3	2	3	1	4	1	2	2	3	18	3
50	2	4	10	1	2	Coach	20	2	2	2	2	2	2	1	2	2	2	2	2	1	2	2	2	2	1	2	2	2	1	1	3	1	1	2	1	2	2	11	3	2	3	1	4	5	1	2	2	20	3
32	1	4	10	2	2	Coach	9	1	1	1	1	1	1	1	1	1	1	1	1	1	1	1	1	1	1	1	2	1	1	2	1	3	1	1	1	1	2	21	2	1	2	5	2	2	5	5	4	26	2
49	1	4	10	2	2	Coach	23	1	1	1	1	1	1	1	2	1	2	2	2	1	1	1	1	1	1	1	1	1	1	2	1	1	1	1	2	1	1	26	1	1	1	1	1	1	3	5	4	17	2
33	2	5	10	1	2	Coach	7	1	1	1	1	1	1	2	1	1	1	2	2	1	1	1	1	2	1	1	1	1	1	3	1	3	1	1	1	2	2	23	2	2	2	2	2	2	2	2	2	16	1
44	1	4	10	1	2	Coach	16	2	1	2	1	2	2	1	2	2	1	2	1	1	1	1	1	2	1	1	1	2	2	2	1	2	1	1	1	2	1	17	3	1	1	2	2	2	2	2	2	14	2
36	1	4	10	2	2	Coach	1	2	1	1	2	2	1	1	2	1	2	2	1	1	1	1	1	2	1	1	1	1	1	2	1	2	1	1	2	1	1	23	2	1	1	3	2	2	1	2	2	14	1
32	1	5	10	1	2	Coach	5	1	2	1	1	2	1	1	2	1	1	2	1	2	1	1	1	1	1	2	2	1	1	1	1	3	1	1	1	2	1	20	2	1	1	1	1	1	1	1	1	8	2
52	1	5	10	1	2	Coach	14	2	1	1	2	2	1	1	2	2	1	2	1	1	1	1	1	1	1	1	1	1	1	2	1	2	1	1	1	1	2	20	2	1	2	2	4	2	3	2	2	18	2
45	1	4	10	1	2	Sport Trainer	25	2	1	2	2	2	1	2	2	1	1	2	2	1	1	1	2	2	1	1	1	2	1	1	1	1	1	1	1	2	1	21	2	1	1	1	2	1	4	4	5	19	1
38	2	4	10	1	2	Coach	20	2	1	1	2	2	1	1	2	1	1	2	2	1	1	1	1	2	1	1	2	2	2	1	2	3	1	1	1	2	2	19	2	1	1	2	2	3	3	2	5	19	3
42	1	2	10	1	2	Coach	6	2	1	1	2	1	1	1	2	2	1	2	1	1	2	1	2	1	1	1	2	1	1	3	2	2	1	1	1	1	2	17	3	1	2	3	3	1	5	2	2	19	2
31	2	5	10	1	2	Coach	7	2	2	2	2	2	1	1	2	2	2	2	2	1	1	1	1	2	1	1	1	1	1	2	1	3	1	1	1	1	2	19	2	2	2	2	2	3	2	3	2	18	2
33	2	4	10	1	2	Coach	10	2	2	2	2	2	1	1	1	2	2	2	1	1	1	1	1	2	1	1	1	1	1	2	1	3	1	1	2	2	2	17	3	1	1	2	1	1	1	2	2	11	1
33	1	5	10	1	2	Coach	8	2	2	2	2	2	1	1	1	1	2	1	2	1	1	1	2	1	1	1	1	1	1	2	1	1	1	1	1	2	1	17	3	1	1	1	1	1	1	1	1	8	2
33	1	4	10	1	2	Coach	6	2	2	2	2	1	1	1	1	1	1	1	1	1	1	1	1	2	1	1	1	1	1	2	1	1	1	1	1	1	1	21	2	2	1	2	2	2	2	2	2	15	1
21	1	3	10	1	2	Coach	1	2	2	2	1	2	2	2	2	1	2	2	1	2	2	2	1	2	1	2	2	2	2	2	3	3	2	2	1	2	2	7	3	2	3	4	2	3	5	4	3	26	2
47	1	4	10	2	2	Coach	20	1	1	1	2	2	1	1	1	1	1	1	1	2	2	2	2	2	2	2	2	2	2	3	3	3	2	2	2	2	2	10	3	1	1	4	2	2	2	2	6	20	2
42	1	6	10	1	2	Coach	20	1	1	1	1	1	1	1	1	1	1	1	1	1	1	1	1	1	1	1	1	1	1	1	1	1	1	1	1	1	2	24	2	1	1	1	1	1	1	1	1	8	1
40	1	5	10	1	2	Coach	10	2	2	1	2	2	1	1	1	1	2	1	1	2	2	2	2	2	1	1	1	1	1	1	3	3	1	1	2	1	2	15	3	1	1	1	1	1	1	2	2	10	2
25	2	4	10	1	2	Coach	1	2	1	2	1	2	2	1	2	1	1	1	2	2	2	2	2	2	2	2	2	2	2	3	3	3	2	2	2	2	2	9	3	1	1	1	1	1	1	1	1	8	1
39	1	5	10	1	2	Coach	12	1	1	1	1	2	1	1	1	1	1	2	2	1	1	1	1	2	1	1	1	1	1	2	1	3	1	1	2	1	2	25	1	1	1	1	1	1	1	1	2	9	2
32	1	4	10	1	2	Coach	5	2	2	2	2	2	2	2	2	2	2	2	2	2	2	2	2	2	2	2	2	2	2	3	3	3	2	2	2	2	2	5	3	6	6	1	6	1	3	6	3	32	2
42	1	4	10	1	2	Coach	23	1	2	2	2	2	2	2	2	2	2	2	2	1	2	2	2	2	1	2	2	2	2	1	1	2	1	2	2	2	2	11	3	1	1	1	1	1	1	6	1	13	1
32	2	5	10	1	2	Sport Trainer	7	1	1	2	2	2	1	2	2	1	2	1	1	1	1	1	2	2	1	1	1	2	2	3	1	1	1	2	1	1	1	16	3	1	2	2	5	2	2	5	5	24	1
42	2	4	10	1	2	Coach	15	2	1	1	2	2	2	1	1	1	1	1	1	1	2	2	2	2	1	1	1	1	1	3	1	1	1	1	2	2	1	17	3	1	1	1	2	2	2	2	2	13	2
52	1	4	10	1	2	Coach	26	2	2	2	1	2	1	1	1	1	1	1	1	1	1	1	1	2	1	1	1	1	1	2	1	3	1	1	1	1	2	19	2	5	2	2	2	2	5	2	3	23	1
53	1	4	10	1	2	Coach	23	1	1	1	1	1	1	1	1	1	1	1	1	1	1	1	1	1	1	1	1	1	1	1	1	1	1	1	1	1	2	24	2	1	1	2	2	2	1	4	5	18	2
38	2	4	10	1	2	Sport Trainer	10	1	1	1	1	2	2	1	1	1	2	2	2	2	2	1	2	1	1	2	2	2	2	3	1	3	1	1	1	1	2	14	3	1	1	1	1	1	1	2	2	10	2
37	2	4	10	1	2	Coach	15	2	2	2	2	2	1	1	2	1	1	2	1	1	1	1	1	2	1	1	1	1	1	1	1	1	1	1	1	1	2	22	2	2	2	2	2	2	2	2	2	16	2
44	1	2	10	1	2	Coach	20	2	2	2	2	2	1	1	2	1	1	2	1	1	1	1	1	2	1	1	1	1	1	1	1	1	1	1	1	1	2	22	2	3	3	3	3	3	3	3	3	24	2
35	2	4	10	1	2	Coach	4	2	2	2	2	2	1	1	2	1	2	1	2	1	2	2	2	1	1	1	1	1	1	3	1	3	1	1	1	1	1	16	3	2	2	2	2	2	2	2	2	16	2
41	1	4	10	2	2	Coach	18	2	2	2	2	2	1	1	1	1	1	2	1	1	1	1	2	2	1	2	2	2	2	1	1	3	2	2	1	2	1	13	3	1	2	1	1	1	1	1	1	9	1
38	2	2	10	1	2	Coach	7	2	2	2	2	2	1	1	2	2	2	2	1	1	2	1	2	2	1	1	2	1	2	3	1	3	1	1	2	2	2	14	3	1	2	3	2	2	3	2	1	16	2
40	2	4	10	1	2	Coach	8	2	2	2	2	2	2	1	2	2	2	2	2	1	2	2	2	2	1	1	1	1	1	1	1	1	1	2	2	2	2	16	3	6	2	5	2	2	5	6	1	29	1
40	1	4	10	2	2	Coach	10	2	2	2	2	2	2	1	2	2	2	2	2	1	2	2	2	2	1	1	1	1	1	1	1	1	1	1	1	1	2	16	3	1	1	1	1	1	1	1	1	8	1
52	1	4	10	2	2	Sport Trainer	12	1	2	2	2	2	2	2	2	2	2	2	2	1	2	2	2	2	1	2	2	2	2	2	2	3	1	2	2	2	2	9	3	2	3	2	3	2	3	2	3	20	1
24	2	2	10	1	2	Coach	10	2	2	2	2	2	1	2	1	2	2	2	1	1	1	1	2	2	1	2	2	1	2	2	1	3	1	1	2	2	2	12	3	1	2	2	2	4	4	4	2	21	2
45	2	4	10	2	1	Nursing profession	13	2	1	1	2	1	1	1	1	1	1	1	1	1	2	2	2	2	1	1	1	1	1	1	1	3	2	2	1	2	2	16	3	2	3	4	5	3	5	4	5	31	2
40	1	2	10	1	2	Coach	3	2	1	1	2	2	1	1	2	2	1	2	1	1	1	1	1	1	1	1	1	1	1	1	2	3	1	1	1	1	2	20	2	1	2	5	5	2	2	2	3	22	2
32	1	4	10	1	2	Coach	2	2	2	2	2	2	2	1	2	1	2	2	2	2	2	2	2	2	2	2	2	2	2	3	3	3	2	2	2	2	1	8	3	1	1	1	2	2	4	4	2	17	2
34	1	4	10	1	2	Coach	5	2	2	2	2	2	2	2	2	2	2	2	2	2	2	2	2	2	2	2	2	2	2	3	3	3	2	2	2	2	1	6	3	1	1	1	1	1	1	4	3	13	2
41	1	2	10	2	2	Coach	9	2	2	2	2	2	1	1	1	1	1	2	1	1	1	1	2	1	1	1	2	1	2	1	1	2	1	2	1	2	1	15	3	1	1	1	2	2	3	3	2	15	1
43	1	2	10	1	2	Sport Trainer	20	2	1	2	2	2	2	2	2	1	1	2	2	2	2	2	2	2	1	1	1	1	1	1	3	1	1	1	1	1	1	18	3	1	1	1	2	1	4	4	5	19	2
41	2	5	10	1	2	Sport Trainer	20	2	2	2	2	2	1	1	1	1	2	1	1	1	2	2	2	2	1	2	2	1	2	1	3	1	1	1	1	1	2	12	3	2	2	2	2	2	2	2	2	16	1
40	2	5	10	1	2	Coach	19	2	2	2	2	2	2	1	1	1	2	1	2	1	1	1	2	2	1	1	2	1	1	3	2	1	1	1	2	2	2	15	3	1	1	6	2	2	5	6	4	27	2
60	1	4	10	1	2	Manager	15	1	1	1	1	1	1	1	1	1	1	1	1	1	1	1	1	1	1	1	1	1	1	2	1	2	1	1	1	1	1	23	2	1	1	1	1	1	1	1	1	8	2
39	1	2	10	1	2	Coach	9	2	2	2	2	2	2	2	1	2	2	2	1	1	1	1	2	2	1	2	2	1	2	2	1	3	1	2	2	2	2	10	3	1	2	2	2	5	5	5	2	24	2
32	1	5	10	2	2	Coach	6	1	1	1	1	1	1	2	1	1	1	2	2	1	1	1	1	2	1	1	1	1	1	3	1	3	1	1	1	2	2	23	2	2	2	2	2	2	2	2	2	16	1
44	1	2	10	2	2	Sport Trainer	4	2	2	2	2	2	2	2	2	1	2	2	2	1	1	1	2	2	1	1	2	2	2	1	1	2	1	1	1	2	2	14	3	1	1	1	1	2	1	2	2	11	2
30	2	4	10	2	2	Coach	5	2	2	2	2	2	2	2	2	2	2	2	2	2	2	2	2	2	2	2	2	2	2	3	1	3	2	2	2	2	2	6	3	1	1	2	2	2	2	2	2	14	1
51	1	4	10	1	2	Coach	31	1	1	1	1	2	1	1	1	1	1	2	1	1	1	1	1	2	1	1	1	1	1	2	1	2	1	1	1	1	1	24	2	6	1	1	1	1	1	1	2	14	3
29	1	2	10	2	2	Coach	3	2	1	1	1	1	1	1	1	1	2	1	1	1	1	1	1	2	1	2	2	2	1	2	1	3	1	1	2	2	1	19	2	1	1	1	6	2	4	5	3	23	2
45	1	4	10	1	2	Coach	4	2	2	2	2	2	1	1	1	1	1	1	1	1	2	2	2	2	1	1	2	2	2	1	1	1	2	1	2	2	1	14	3	2	2	2	2	2	5	5	2	22	1
30	2	5	10	1	2	Coach	1	2	2	2	2	2	1	1	2	1	2	1	1	1	2	1	2	2	1	1	2	1	1	2	3	2	1	1	1	1	1	15	3	1	1	1	1	1	1	1	1	8	2
30	1	2	10	2	2	Coach	8	2	2	2	2	2	1	1	2	1	2	1	1	1	1	2	2	2	1	1	2	1	1	2	3	2	1	1	1	1	1	15	3	1	1	1	1	1	1	1	1	8	2
49	1	5	10	1	2	Coach	25	2	2	2	2	2	2	2	2	1	1	2	2	1	1	1	1	2	1	1	1	1	1	1	1	1	1	2	1	1	2	20	2	3	2	1	2	2	2	3	6	21	3
41	1	4	10	1	2	Coach	16	1	1	1	1	1	1	1	1	1	1	2	1	1	1	1	1	1	1	1	1	1	1	2	1	1	1	1	1	1	1	25	1	1	1	6	4	1	3	3	1	20	2
43	1	2	10	1	2	Coach	20	1	1	1	1	1	1	1	1	1	1	2	1	1	1	1	1	1	1	1	1	1	1	2	2	1	1	1	1	1	2	23	2	6	6	1	1	6	6	6	1	33	2
40	1	4	10	2	2	Coach	13	1	1	2	2	2	2	2	2	2	2	2	2	1	1	1	1	1	1	1	1	1	1	2	1	2	1	2	1	1	2	17	3	1	1	1	1	1	1	2	1	9	1
40	1	4	10	2	2	Sport Trainer	12	1	1	1	1	2	1	1	2	2	1	2	1	1	1	1	1	2	1	1	2	1	1	2	1	3	1	1	2	1	1	24	2	3	3	3	3	2	3	4	4	25	2
39	2	5	10	2	2	Sport Trainer	12	1	1	2	2	2	2	1	2	2	2	2	2	1	1	2	2	2	1	1	2	2	1	2	1	2	1	2	1	1	2	15	3	1	1	1	1	1	1	1	1	8	1
57	1	5	10	1	2	Coach	37	1	1	1	2	2	1	1	1	1	2	2	1	1	1	1	1	2	1	1	1	1	1	1	1	1	1	1	1	1	2	23	2	1	1	1	1	1	1	6	1	13	2
35	1	4	10	1	2	Coach	3	1	1	1	2	2	1	1	1	1	2	2	1	1	1	1	1	2	1	1	1	1	1	1	1	1	1	1	1	1	2	23	2	1	1	1	1	1	1	6	1	13	2
45	1	2	10	1	2	Coach	24	2	1	2	1	2	1	1	1	1	1	1	1	1	1	1	1	2	1	1	1	1	1	2	1	2	1	1	1	1	2	20	2	1	2	2	1	2	1	2	2	13	2
41	1	2	10	1	2	Coach	18	2	2	2	2	2	1	1	2	2	1	2	1	1	2	2	2	2	1	2	1	2	2	1	1	3	1	1	2	2	1	15	3	2	2	2	2	2	2	2	2	16	1
50	1	4	10	1	2	Coach	20	2	1	1	2	2	1	1	2	1	2	2	2	1	2	2	2	2	1	2	2	1	1	2	1	1	1	2	2	2	1	19	2	1	1	1	2	2	2	1	1	11	1
34	1	5	10	1	2	Coach	10	2	2	2	2	2	2	2	2	2	2	2	2	1	1	1	2	1	1	2	2	2	1	2	1	1	1	2	1	2	1	12	3	1	1	2	2	3	4	5	6	24	1
32	1	2	10	1	2	Coach	5	2	2	2	2	2	1	1	2	2	2	2	1	1	2	2	2	2	1	1	2	1	1	2	1	3	1	2	1	1	2	13	3	1	1	1	1	5	3	1	1	14	1
34	1	2	10	1	2	Coach	10	2	2	2	2	2	1	2	2	2	2	2	2	1	2	1	2	2	1	1	1	1	1	2	1	3	1	1	1	2	1	16	3	1	1	2	2	4	3	2	2	17	1
35	1	2	10	1	2	Coach	8	1	1	1	2	2	1	1	2	2	2	2	2	1	1	1	1	1	1	1	1	1	1	3	1	3	1	1	1	1	1	22	2	1	1	1	1	1	1	1	1	8	2
57	1	4	10	1	2	Coach	20	1	1	1	1	1	1	1	1	1	1	2	1	1	1	1	1	1	1	1	1	1	1	1	1	3	1	1	1	1	2	24	2	1	1	6	1	1	2	2	2	16	1
39	1	4	10	2	2	Coach	15	2	2	2	2	2	2	1	2	2	2	2	1	1	1	2	2	1	1	1	2	1	1	3	3	2	1	1	1	2	2	11	3	1	1	3	2	2	1	1	6	17	1
40	1	4	10	1	2	Coach	13	2	2	2	1	2	2	1	1	1	2	2	1	1	1	1	2	2	1	2	2	1	2	1	1	1	2	2	2	1	2	15	3	6	1	2	1	2	5	6	1	24	1
32	2	4	10	2	2	Sport Trainer	6	2	2	2	2	2	2	2	2	2	2	2	2	1	1	1	1	1	1	1	1	1	1	2	1	1	1	1	1	1	2	16	3	2	2	2	2	2	2	2	2	16	1
53	1	4	10	1	2	Coach	25	1	2	2	2	2	1	2	2	2	2	2	2	1	2	1	1	1	1	1	2	1	2	3	1	3	1	2	2	2	1	15	3	1	1	1	2	1	1	6	2	15	1
36	1	2	10	1	2	Coach	5	1	2	2	1	2	2	2	1	2	2	2	2	1	1	1	2	2	1	2	1	1	2	1	1	2	1	1	1	2	1	16	3	1	1	1	2	1	1	6	2	15	1
40	1	4	10	1	2	Sport Trainer	20	2	2	2	2	2	1	1	2	2	2	2	2	1	1	1	2	2	1	2	2	2	2	1	2	3	1	2	2	2	2	13	3	1	2	2	5	4	5	5	4	28	2
47	2	5	10	2	2	Coach	23	1	1	1	1	1	1	1	1	1	1	1	1	1	1	1	1	1	1	1	1	1	1	1	1	1	1	1	1	1	1	25	1	2	3	2	3	2	3	1	1	17	1
37	2	2	10	1	2	Coach	9	2	2	2	2	2	1	1	2	1	1	2	1	1	1	1	1	2	1	1	1	1	1	2	3	3	1	1	1	1	2	19	2	6	1	1	1	1	5	6	1	22	1
27	2	4	10	1	2	Sport Trainer	4	1	2	1	1	2	1	2	2	1	1	2	1	1	1	1	1	1	1	1	1	1	1	3	1	3	1	1	1	1	1	22	2	1	1	1	1	1	4	4	1	14	3
52	1	4	10	1	2	Coach	23	2	2	2	2	2	2	2	2	2	2	2	2	1	2	1	2	2	1	1	1	1	1	1	1	3	1	1	1	1	1	17	3	1	1	1	1	2	1	2	3	12	3
43	1	2	10	1	2	Coach	12	2	1	2	1	2	1	2	1	2	1	2	1	1	1	1	2	2	1	1	1	1	2	3	1	3	1	2	1	2	2	16	3	1	1	2	2	5	5	6	2	24	2
31	1	2	10	1	2	Coach	3	2	2	1	1	2	1	2	1	1	2	1	1	1	1	2	2	1	1	1	2	2	1	3	3	3	1	2	2	1	2	12	3	1	1	1	5	3	1	1	1	14	3
43	1	4	10	1	2	Coach	20	1	1	1	1	1	1	1	1	1	1	2	2	1	1	1	1	1	1	1	1	1	1	2	3	1	1	1	1	1	1	25	1	1	1	1	2	1	3	2	2	13	1
32	2	4	10	1	2	Coach	10	2	2	2	2	2	1	1	1	1	2	2	1	1	1	1	2	2	1	2	2	1	1	2	1	3	1	1	2	2	1	16	3	1	2	1	1	1	2	1	1	10	2
48	2	5	10	1	2	Coach	24	1	1	1	2	2	1	1	1	1	2	2	2	1	1	2	1	2	2	2	1	1	1	2	1	3	1	1	1	1	2	19	2	2	1	2	5	5	5	6	1	27	2
45	1	2	10	1	2	Coach	15	2	2	2	2	2	1	2	2	1	2	2	2	1	2	1	2	2	1	1	1	1	1	3	1	3	1	1	1	1	1	18	3	1	1	1	1	1	5	6	1	17	1
42	1	5	10	1	2	Coach	15	1	2	2	2	2	1	1	2	2	1	2	2	1	2	2	2	2	1	1	2	2	2	2	3	1	1	1	2	2	2	15	3	1	1	6	1	1	1	1	6	18	2
35	2	5	10	1	2	Coach	10	2	1	1	2	1	1	1	1	1	2	1	1	1	1	1	1	2	1	2	2	2	2	2	1	3	1	1	1	1	1	17	3	1	1	1	6	2	4	5	3	23	2
31	1	4	10	1	2	Coach	4	2	2	2	2	2	2	2	2	2	2	2	2	2	1	1	1	2	1	1	2	1	2	2	3	1	1	1	1	2	2	13	3	2	2	2	2	2	2	3	3	18	1
38	2	4	10	1	2	Coach	14	2	1	1	1	1	1	1	1	1	1	1	1	1	1	1	1	1	1	1	1	1	1	3	1	2	1	1	1	1	1	22	2	1	1	2	1	1	1	2	1	10	1
34	1	2	10	2	2	Coach	12	2	2	2	2	2	1	2	2	2	2	2	1	1	1	1	1	1	1	2	2	1	2	1	2	3	1	1	1	1	1	14	3	1	1	2	1	1	1	2	1	10	1
40	1	5	10	1	2	Coach	13	2	2	2	2	2	1	1	2	1	1	2	1	1	1	2	2	2	1	1	1	2	1	1	1	2	1	2	1	2	1	17	3	6	1	1	1	2	4	2	2	19	2
43	2	4	10	1	2	Coach	9	1	1	1	1	2	1	1	2	1	1	2	2	1	1	1	1	2	1	1	1	1	1	2	1	2	1	1	1	1	1	26	1	1	1	1	1	1	1	1	1	8	2
37	2	4	10	1	2	Coach	8	1	1	1	2	2	1	1	1	1	1	1	1	1	1	1	2	1	1	1	2	1	1	2	1	1	1	1	1	1	1	20	2	1	1	1	1	1	4	1	1	11	2
47	1	4	10	2	2	Coach	15	2	2	1	2	2	1	2	1	1	2	2	2	1	2	2	1	2	1	2	1	1	2	3	1	1	1	2	1	2	2	13	3	2	2	3	2	2	2	2	2	17	2
33	1	4	10	1	2	Coach	10	2	2	2	2	2	2	2	2	2	2	2	2	2	2	2	2	2	2	2	2	2	2	3	3	3	2	2	2	2	2	5	3	1	2	2	1	2	1	2	2	13	2
25	1	2	10	1	2	Coach	1	1	2	2	2	2	1	1	2	2	2	2	2	1	1	1	1	1	1	1	1	1	1	3	2	3	1	1	1	1	2	19	2	1	1	1	1	1	1	1	1	8	2
26	2	2	10	1	2	Coach	2	2	2	1	2	2	1	1	2	2	2	2	2	1	1	1	1	1	1	1	1	1	1	3	2	3	1	1	1	1	2	18	3	1	1	1	1	1	1	1	1	8	2
33	1	4	10	2	2	Coach	8	1	1	1	1	1	1	1	1	1	1	1	1	1	1	1	1	1	1	1	2	1	1	1	1	1	1	1	2	1	1	25	1	2	2	5	2	2	5	2	2	22	2
42	1	4	10	1	2	Coach	12	2	1	1	2	1	2	2	2	2	2	2	2	2	1	1	2	2	1	1	2	1	1	3	1	3	1	1	1	1	2	17	3	1	1	2	2	2	2	2	2	14	2
36	2	4	10	1	2	Coach	8	2	2	2	2	1	1	2	2	1	2	2	2	1	2	2	2	2	1	1	1	1	1	2	3	1	1	1	1	1	2	17	3	1	1	1	1	1	1	1	1	8	1
28	2	4	10	2	2	Coach	2	1	1	1	1	1	1	1	1	1	1	1	1	1	1	1	1	1	1	1	1	1	1	1	1	1	1	1	1	1	1	25	1	1	1	1	6	1	2	6	6	24	2
35	2	4	10	1	2	Sport Trainer	12	2	2	2	2	2	1	1	2	2	2	2	2	1	1	1	1	1	1	1	1	1	1	1	2	1	1	1	1	2	2	18	3	2	1	3	1	2	5	1	2	17	1
44	1	2	10	1	2	Coach	16	2	1	1	2	2	1	1	1	1	2	1	1	1	1	1	2	2	1	1	1	1	1	1	1	3	1	1	2	1	2	20	2	1	1	6	1	4	1	6	1	21	1
32	1	4	10	1	2	Coach	6	2	2	2	2	2	1	1	1	1	2	2	2	1	2	1	2	2	1	2	1	2	2	1	1	1	1	1	1	1	2	16	3	1	1	2	1	1	1	1	2	10	2
41	1	5	10	1	2	Coach	14	1	1	1	1	1	1	1	1	1	1	1	1	1	1	1	1	1	1	1	1	1	1	2	1	3	1	1	1	1	2	22	2	1	1	1	1	1	1	1	1	8	2
33	1	5	10	2	2	Coach	3	2	2	2	2	2	2	2	2	2	2	2	2	2	2	2	2	2	2	2	2	2	2	3	3	3	2	2	2	2	2	5	3	1	3	2	1	5	5	6	5	28	1
36	1	2	10	1	2	Coach	10	2	2	2	2	2	2	2	2	2	2	2	2	2	2	2	2	2	2	2	2	2	2	3	3	3	2	2	2	2	2	5	3	1	2	3	1	1	4	2	2	16	1
31	1	5	10	1	2	Coach	8	2	2	2	2	2	2	1	1	2	2	2	1	2	2	2	2	2	2	2	2	2	2	3	3	3	2	2	2	2	2	6	3	1	1	1	1	1	1	1	2	9	2
36	1	4	10	2	2	Coach	12	2	2	2	2	2	2	1	1	2	2	2	1	2	2	2	2	2	2	2	2	2	2	3	3	3	2	2	2	2	2	6	3	1	1	1	1	1	1	1	2	9	2
37	1	4	10	2	2	Sport Trainer	10	1	1	1	1	1	1	1	1	2	1	2	2	1	1	1	1	2	1	1	1	1	2	2	1	2	1	1	1	2	2	22	2	1	1	1	2	2	4	4	5	20	1
50	1	4	10	1	2	Coach	30	2	1	1	2	2	1	1	2	1	2	1	1	1	2	2	2	2	2	1	1	1	1	2	2	2	1	1	2	2	2	15	3	1	1	1	1	1	1	1	1	8	1
48	1	4	10	1	2	Coach	24	2	2	2	2	2	1	1	1	1	2	2	2	1	1	1	1	1	1	1	1	1	1	2	1	3	1	1	1	1	2	18	3	1	1	2	2	2	3	4	4	19	1
34	1	4	10	1	2	Coach	4	1	1	1	1	1	1	1	1	1	1	1	1	1	1	1	1	1	1	1	1	1	1	2	1	3	1	1	1	2	1	22	2	1	2	2	3	4	3	6	4	25	1
34	2	4	10	1	2	Coach	4	2	1	1	1	2	1	1	1	1	1	1	1	1	1	1	2	2	1	1	1	1	1	2	1	1	1	1	1	2	1	21	2	1	1	2	1	1	5	6	2	19	2
46	1	4	10	1	2	Coach	12	1	1	1	2	2	1	1	1	1	1	1	2	1	1	1	1	2	1	1	1	1	1	1	3	1	1	1	1	1	1	24	2	1	1	1	1	1	1	1	1	8	1
41	1	4	10	1	2	Coach	15	1	1	1	2	2	1	1	1	1	2	1	1	1	1	1	1	1	1	1	1	1	1	3	1	1	1	1	1	1	1	21	2	1	1	6	1	6	1	1	1	18	2
48	1	5	10	1	2	Coach	17	1	2	1	2	1	1	1	2	1	1	2	1	1	1	1	2	1	1	1	2	1	1	1	1	3	1	1	1	2	1	21	2	1	5	5	5	2	5	1	6	30	1
32	2	4	10	1	2	Coach	5	1	1	1	1	2	1	1	1	1	1	2	1	1	1	1	2	2	1	1	2	1	1	2	1	3	1	1	2	1	1	23	2	2	3	3	3	5	2	2	2	22	1
52	2	2	10	2	2	Coach	23	2	2	2	2	2	1	1	2	1	2	2	2	1	2	2	2	2	2	2	2	2	1	2	3	1	1	2	2	2	1	13	3	1	1	1	1	1	1	1	1	8	2
27	2	4	10	1	2	Coach	3	2	1	1	2	2	1	1	2	1	1	1	1	2	1	1	2	2	1	1	1	1	1	2	1	1	1	1	2	1	1	22	2	2	2	2	1	1	1	2	2	13	2
37	2	4	10	1	2	Coach	17	1	1	1	1	1	1	1	1	1	1	1	1	1	1	1	1	1	1	1	1	1	1	3	1	1	1	1	1	1	1	24	2	1	1	1	1	1	1	1	1	8	2
34	2	4	10	1	2	Coach	10	2	2	2	2	2	1	1	2	1	2	2	2	1	1	1	2	2	1	1	1	1	1	2	1	3	1	1	1	2	1	19	2	1	1	2	1	1	2	2	3	13	2
33	1	5	10	1	2	Coach	10	1	1	1	1	2	1	1	1	1	1	1	1	1	1	1	1	1	1	1	1	1	1	2	1	3	1	1	1	1	1	22	2	1	2	1	2	2	4	2	5	19	2
29	1	4	10	1	2	Coach	6	1	1	1	1	2	1	1	1	1	1	1	1	1	1	1	1	2	1	1	1	1	1	2	1	3	1	1	1	1	1	23	2	1	2	1	2	2	4	2	5	19	2
30	1	5	10	1	2	Coach	5	1	1	1	2	2	1	1	2	2	2	2	2	1	1	2	2	1	1	1	2	1	1	2	1	1	1	1	1	1	1	20	2	1	1	2	2	5	6	3	3	23	1
43	1	4	10	1	2	Coach	13	1	1	1	1	1	1	1	1	1	1	1	1	1	1	2	2	2	1	1	2	2	2	1	1	1	1	1	1	1	1	21	2	2	2	1	6	1	1	2	6	21	1
35	1	4	10	2	2	Coach	10	2	1	1	1	2	1	1	1	1	2	1	1	1	1	1	1	2	1	1	1	1	1	2	1	1	1	1	2	1	1	23	2	1	2	1	6	1	1	2	2	16	1
39	1	4	10	2	2	Coach	10	2	1	1	1	2	1	1	1	1	2	1	1	1	1	1	1	2	1	1	1	1	1	2	1	1	1	1	2	1	1	23	2	1	1	5	4	2	3	2	2	20	1
32	1	2	10	1	2	Coach	3	1	1	1	1	1	1	1	1	1	1	1	1	1	1	1	1	1	1	1	2	1	1	2	1	3	1	1	1	1	2	21	2	2	2	3	6	2	1	1	1	18	2
36	1	4	10	1	2	Coach	12	1	1	1	1	1	1	1	1	1	1	1	1	1	1	1	1	1	1	1	2	1	1	2	1	3	1	1	1	1	2	21	2	1	1	6	1	6	1	1	1	18	2
38	2	5	10	1	2	Sport Trainer	5	2	2	2	2	2	1	1	1	1	1	2	1	1	2	2	2	2	2	2	2	1	2	1	1	1	1	1	1	1	2	14	3	1	1	1	1	1	1	1	1	8	2
37	1	4	10	1	2	Coach	8	1	2	1	2	2	1	1	2	2	2	2	2	1	1	1	1	2	1	1	1	1	1	2	1	3	1	1	1	1	1	22	2	1	1	1	2	2	1	2	2	12	1
33	2	4	10	1	2	Coach	10	1	1	1	1	2	1	1	2	1	2	2	1	1	1	1	1	2	1	1	1	1	1	2	1	3	1	1	1	1	1	24	2	1	1	1	1	2	1	1	1	9	1
44	1	4	10	2	2	Coach	20	2	2	2	2	2	1	2	2	2	2	2	2	1	2	2	2	2	1	1	2	2	2	3	3	3	2	2	2	1	2	10	3	2	2	2	2	2	5	3	5	23	1
43	2	2	10	1	2	Coach	7	2	1	1	2	2	1	1	2	1	2	2	1	1	1	1	2	2	1	1	2	1	1	3	1	3	2	1	2	2	1	19	2	1	1	1	1	1	1	1	1	8	2
34	2	4	10	1	2	Sport Trainer	13	2	2	1	2	2	1	2	2	1	2	1	1	1	2	2	2	2	1	2	2	1	1	3	1	1	1	2	2	2	2	13	3	1	2	1	1	3	3	1	1	13	1
34	1	2	10	1	2	Coach	4	1	1	1	1	1	1	1	1	1	1	1	1	1	1	1	1	1	1	1	1	1	1	2	2	2	1	1	1	2	1	21	2	1	1	1	1	1	1	1	1	8	2
39	2	4	10	1	2	Coach	25	2	1	1	2	2	1	1	1	1	1	1	2	1	1	1	1	2	1	2	1	1	1	2	1	1	1	1	2	1	1	23	2	1	1	1	1	1	1	1	1	8	1
27	2	2	10	1	2	Sport Trainer	4	1	1	1	1	1	1	1	1	1	1	1	1	1	1	1	2	2	1	1	2	2	1	2	1	3	1	1	1	1	2	20	2	1	1	2	2	2	2	2	2	14	1
26	1	2	10	2	2	Coach	3	2	2	2	2	2	2	2	1	2	2	2	1	1	2	1	2	2	1	1	2	1	1	2	1	3	1	1	1	2	2	11	3	1	1	3	1	1	1	3	1	12	1
33	1	4	10	1	2	Coach	7	2	1	1	1	1	2	1	2	1	1	2	1	1	1	1	1	1	1	1	1	1	1	1	2	2	1	1	1	1	1	23	2	1	1	1	1	1	1	1	1	8	1
43	1	2	10	1	2	Coach	15	2	1	2	2	2	1	1	2	1	2	2	1	2	1	2	2	2	2	1	2	2	1	2	1	3	2	1	2	1	2	14	3	2	2	3	1	4	2	2	1	17	1
32	2	4	10	2	2	Coach	2	2	1	2	2	1	1	2	1	2	2	2	2	1	1	1	1	2	1	1	1	2	2	2	2	1	1	1	1	2	1	17	3	1	2	1	3	1	5	1	2	16	2
39	1	5	10	2	2	Coach	15	2	2	2	2	2	2	2	2	2	2	2	2	2	2	2	2	2	2	2	2	2	2	3	3	3	2	2	2	2	2	5	3	1	1	2	2	2	2	2	2	14	1
29	1	5	10	2	2	Coach	8	1	2	2	2	2	1	2	2	1	2	2	2	1	2	2	2	2	1	1	1	1	1	3	3	3	1	1	1	1	2	16	3	6	2	1	1	1	1	1	1	14	2
42	1	4	10	1	2	Coach	18	1	1	1	1	2	1	1	1	1	1	1	1	1	1	1	1	2	1	1	1	1	1	3	3	1	1	1	1	1	1	23	2	1	1	1	1	2	1	1	2	10	1
37	1	4	10	2	2	Coach	13	2	1	2	1	2	1	1	1	1	2	2	1	1	1	1	2	2	1	1	1	2	1	2	1	2	1	2	1	1	2	17	3	2	2	2	2	2	2	1	1	14	1
44	1	5	10	1	2	Coach	20	1	1	1	2	2	1	1	2	1	2	2	2	1	1	1	1	2	1	1	1	1	1	1	1	1	1	1	1	1	1	26	1	1	1	1	1	1	1	1	1	8	2
41	1	4	10	1	2	Coach	2	1	1	1	2	2	1	1	1	1	2	1	2	1	1	1	1	2	1	1	1	1	1	3	3	1	1	1	1	1	1	22	2	1	1	1	1	1	1	1	1	8	1
45	2	4	10	1	2	Coach	12	1	1	1	2	2	1	1	1	1	1	1	1	1	1	1	1	2	1	1	1	1	1	3	1	3	1	1	1	1	1	22	2	1	1	1	1	1	1	1	1	8	1
30	1	4	10	1	2	Coach	3	1	1	2	2	2	2	1	1	2	2	2	1	2	1	1	2	2	1	1	2	1	1	1	3	1	1	1	1	2	2	15	3	1	1	3	6	2	1	4	4	22	1
41	2	2	10	1	2	Coach	18	2	2	1	2	2	1	1	1	1	1	2	2	1	1	2	2	2	1	1	2	2	1	2	1	1	1	1	2	1	2	19	2	6	6	1	2	3	5	5	2	30	1
33	2	4	10	1	2	Coach	3	2	2	2	2	2	1	1	2	2	2	2	2	1	2	2	2	2	1	1	2	1	1	2	1	3	1	1	1	2	1	15	3	1	1	2	1	1	5	5	1	17	1
45	1	4	10	1	2	Coach	25	1	1	1	2	2	1	1	1	1	1	1	1	1	1	1	1	2	1	1	1	1	1	1	3	1	1	1	1	1	2	22	2	1	1	1	1	1	1	1	1	8	1
47	1	2	10	1	2	Coach	20	2	2	2	2	2	1	2	2	2	2	2	2	1	2	2	2	2	2	1	2	2	2	1	1	1	1	2	2	2	2	12	3	1	1	1	1	2	5	1	1	13	2
40	1	2	10	1	2	Coach	19	2	2	2	2	2	1	2	2	2	2	2	1	1	2	2	2	2	2	1	2	2	2	1	1	1	1	2	2	2	2	13	3	1	1	1	1	2	5	1	1	13	2
38	1	4	10	1	2	Coach	20	2	2	2	2	2	1	2	2	1	2	2	2	1	1	2	2	2	1	1	1	2	1	1	3	1	1	1	1	1	1	17	3	1	1	1	1	1	1	1	1	8	2
30	1	5	10	1	2	Coach	5	2	2	2	1	2	1	2	2	2	2	2	2	2	1	2	2	2	2	1	2	2	2	3	3	3	1	2	1	2	2	9	3	1	1	4	1	1	3	2	2	15	1
47	1	4	10	1	2	Sport Trainer	23	2	1	2	2	1	1	1	1	1	1	1	1	1	1	1	1	1	1	1	1	1	1	2	2	3	1	1	1	1	2	18	3	1	6	1	1	1	1	1	1	13	2
46	1	2	10	1	2	Manager	20	1	1	1	1	2	1	1	1	1	1	2	2	1	1	1	2	2	1	1	1	1	1	1	1	3	1	1	1	1	1	25	1	1	1	1	1	1	2	1	2	10	1
42	1	5	10	1	2	Coach	16	1	2	2	2	2	2	1	2	2	2	2	2	1	2	1	1	2	1	1	1	1	1	1	1	3	1	1	1	1	1	20	2	1	1	1	1	1	1	1	1	8	2
46	1	4	10	2	2	Coach	21	1	1	2	2	1	1	1	2	1	2	2	1	1	1	1	1	1	1	1	1	1	1	1	1	1	1	1	1	1	2	23	2	1	1	1	1	1	1	1	1	8	1
41	2	5	10	1	2	Coach	15	2	1	1	2	2	1	1	1	1	1	1	1	1	2	2	2	2	1	1	1	1	1	1	1	2	1	1	1	2	1	18	3	1	2	1	1	2	2	2	2	13	2
45	1	5	10	1	2	Coach	23	1	1	1	1	1	1	1	1	1	1	1	1	1	1	1	1	1	1	1	1	1	1	2	1	2	1	1	1	1	1	23	2	2	1	1	2	1	1	2	1	11	1
51	2	5	10	1	2	Coach	24	1	1	1	1	1	1	1	1	1	1	1	1	1	1	1	1	1	1	1	1	1	1	3	1	1	1	1	1	1	2	23	2	1	1	2	1	2	2	5	2	16	1
44	2	5	10	1	2	Coach	22	1	1	1	1	2	1	1	2	1	1	2	2	1	1	1	2	2	1	1	1	1	1	2	3	3	1	1	1	1	2	23	2	1	1	1	1	2	2	2	2	12	2
52	2	4	10	1	2	Coach	20	2	1	1	2	1	1	1	1	1	2	1	2	1	1	1	2	2	1	1	1	1	1	1	3	1	1	1	1	1	2	22	2	1	1	2	1	1	1	4	2	13	1
27	2	4	10	1	2	Coach	9	1	2	1	1	2	1	2	2	1	1	1	1	1	1	1	1	1	1	1	1	2	1	3	1	3	1	1	2	2	1	20	2	1	1	1	1	1	4	4	1	14	3
37	2	5	11	2	2	Sport administrator	5	2	2	2	2	1	2	1	1	2	1	1	2	2	1	1	2	2	1	1	2	2	1	3	3	1	1	2	2	2	2	13	3	4	1	4	3	2	5	2	5	26	2
43	1	5	11	2	2	Sport administrator	5	2	2	1	1	2	1	2	2	2	2	2	2	1	1	1	1	1	1	1	1	1	1	1	1	2	1	1	1	1	2	20	2	1	1	1	1	3	1	3	1	12	2
42	2	5	11	2	2	Coach	12	2	2	2	2	2	2	1	1	2	1	2	1	1	1	1	1	2	1	1	1	1	1	3	2	1	1	1	1	1	2	17	3	5	3	1	5	2	3	4	3	26	1
60	1	5	11	2	2	Sport administrator	13	2	2	2	2	2	2	2	1	2	2	2	1	1	2	2	2	2	1	2	2	2	2	3	2	3	1	1	1	1	2	9	3	1	1	4	1	1	6	1	1	16	2
37	2	5	11	2	2	Sport administrator	15	1	2	2	2	2	1	2	2	1	2	2	2	1	2	1	2	2	1	2	1	1	2	1	1	1	1	1	2	2	1	19	2	1	1	1	1	1	1	1	1	8	1
29	2	4	11	2	2	Coach	2	2	2	2	1	2	2	2	2	2	2	2	2	2	1	2	2	2	2	2	2	2	1	3	3	1	2	2	1	2	2	8	3	1	1	1	1	1	1	1	1	8	2
52	2	6	11	2	2	Sport administrator	7	1	1	2	2	1	2	2	1	2	2	1	1	1	1	1	2	1	2	2	1	1	1	1	3	3	1	1	1	1	1	14	3	1	1	1	1	1	1	1	1	8	2
57	1	5	11	1	2	Sport administrator	20	2	2	1	2	2	2	2	2	2	2	2	2	2	2	1	2	2	2	1	2	2	1	3	3	2	1	1	1	2	2	10	3	1	1	3	1	2	1	3	1	13	2
49	1	6	11	2	2	Sport administrator	1	1	2	2	1	2	1	2	1	2	1	1	1	1	1	1	1	1	1	1	1	1	1	1	1	1	1	1	1	1	2	19	2	1	1	1	1	1	1	1	1	8	2
30	2	5	11	2	2	Coach	3	1	2	2	2	2	1	2	2	1	2	2	2	1	2	2	2	2	1	1	2	2	1	2	2	1	1	1	1	1	1	16	3	1	1	1	1	1	1	1	1	8	1
37	2	5	11	2	2	Sport administrator	5	2	2	1	2	2	2	2	2	2	2	2	2	1	2	2	2	2	1	2	2	1	2	3	3	1	1	2	2	2	2	11	3	4	1	5	1	1	1	6	4	23	2
36	1	4	11	2	2	Manager	4	2	2	2	2	2	2	2	2	2	2	1	2	2	1	2	2	2	1	2	2	2	2	1	3	3	2	1	2	2	1	9	3	3	2	6	1	2	2	6	2	24	3
42	2	5	11	2	2	Coach	18	2	2	2	1	2	2	2	2	2	2	2	2	1	2	2	2	2	2	2	2	2	1	3	3	3	2	1	1	2	1	9	3	6	1	5	4	3	4	1	3	27	2
42	1	4	11	2	2	Coach	5	2	2	2	2	2	2	2	2	2	2	1	2	2	1	2	2	1	1	2	2	2	2	2	2	1	2	2	1	2	2	5	3	1	1	6	1	1	6	1	1	18	2
30	2	4	11	2	2	Coach	1	2	2	2	2	2	1	2	2	1	2	2	2	1	2	2	2	2	1	2	2	1	2	1	2	2	1	1	2	2	1	14	3	1	1	6	1	1	1	1	1	13	2
25	2	4	11	2	2	Sport administrator	2	2	2	2	2	2	2	2	1	2	2	2	1	2	2	1	2	1	1	1	2	2	1	3	1	1	1	1	2	2	1	11	3	1	1	1	1	1	3	1	3	12	1
20	2	3	11	2	2	Sport administrator	4	1	1	2	2	2	1	2	2	2	2	2	2	1	1	1	2	2	1	1	1	2	2	1	3	3	1	1	1	1	1	18	3	1	1	1	1	1	1	1	1	8	1
44	1	4	11	2	2	Coach	17	2	2	2	2	2	2	2	2	2	2	1	2	1	1	1	2	1	1	2	2	1	1	3	3	3	1	1	1	1	1	12	3	6	4	5	4	4	4	5	4	36	2
36	1	5	11	1	2	Coach	6	2	2	2	2	2	2	2	1	2	2	1	1	1	1	1	1	1	1	2	1	2	1	1	1	1	2	1	1	2	2	11	3	6	6	6	6	6	5	6	6	47	1
45	1	4	11	2	2	Manager	13	1	2	1	2	2	1	2	2	1	2	2	2	1	1	1	2	1	1	1	2	1	1	1	2	1	1	1	1	1	2	19	2	1	1	1	1	1	6	1	1	13	2
39	1	4	11	2	2	Coach	10	1	2	2	2	2	2	2	2	2	2	2	2	2	2	2	2	1	2	2	2	2	1	3	1	1	1	2	2	2	1	10	3	1	1	1	1	1	1	1	1	8	1
48	1	4	11	2	2	Manager	3	2	2	2	2	2	2	2	1	2	1	2	1	1	1	1	1	1	2	2	2	1	1	1	3	1	1	1	1	2	1	13	3	1	1	4	1	1	5	1	1	15	1
41	2	6	11	2	2	Sport administrator	10	2	2	2	2	2	2	1	1	1	2	1	1	1	1	1	1	1	1	2	2	2	2	1	1	1	1	1	1	1	2	13	3	5	1	1	1	4	6	2	1	21	2
45	2	4	11	2	2	Sport administrator	6	1	2	2	2	2	1	2	1	1	2	2	2	1	1	1	2	1	1	1	1	1	1	3	3	3	1	1	1	1	1	17	3	1	1	1	1	1	1	1	1	8	3
53	1	5	11	1	2	Coach	29	1	1	1	1	1	1	1	1	1	1	1	1	1	1	1	1	1	1	1	1	1	1	1	1	1	1	1	1	1	2	24	2	1	1	1	1	1	1	1	1	8	2
57	1	6	11	2	2	Sport administrator	8	1	1	1	1	1	1	1	1	1	1	1	1	1	1	1	1	2	1	1	1	1	1	3	3	3	1	1	1	1	2	22	2	1	1	1	1	1	1	1	1	8	1
34	1	5	11	2	1	Nursing profession	14	1	2	2	2	2	2	1	2	2	2	2	1	1	1	1	1	1	1	1	2	1	1	3	3	3	1	1	1	1	2	15	3	1	1	1	1	2	2	1	5	14	1
31	1	4	11	2	2	Sport administrator	7	1	2	2	1	1	1	2	1	2	2	1	1	1	1	1	1	1	1	1	1	1	1	1	1	1	1	1	1	1	1	20	2	5	5	5	5	5	5	5	5	40	2
35	1	5	11	1	2	Coach	10	1	2	2	2	2	2	2	2	2	2	1	1	1	2	2	2	2	1	2	2	2	2	2	2	1	2	2	1	2	2	24	2	6	6	6	6	1	1	6	6	38	2
47	1	5	11	2	2	Sport trainer	20	2	2	2	2	2	2	2	2	2	2	2	1	1	2	2	1	2	2	2	1	2	2	1	2	2	2	1	2	2	2	9	3	5	2	5	5	5	5	5	5	37	1
25	1	4	11	2	2	Coach	1	1	2	2	2	2	1	1	2	1	2	2	2	2	1	1	2	1	2	2	2	2	1	1	2	1	1	1	1	1	1	16	3	1	1	5	1	4	2	4	2	20	2
43	1	4	11	2	2	Sport administrator	8	2	2	2	1	2	1	1	1	1	1	2	1	1	2	1	1	1	1	1	2	2	1	1	3	1	1	1	1	1	1	18	3	6	1	1	2	1	1	2	1	15	2
27	2	4	11	2	2	Coach	2	2	2	2	2	2	2	2	1	2	2	2	1	1	1	1	1	2	1	1	2	2	2	3	3	3	1	1	1	1	1	12	3	5	5	1	2	5	2	2	1	23	1
36	1	5	11	2	2	Sport trainer	8	2	2	2	1	2	2	2	1	1	1	1	2	2	1	1	1	1	2	2	1	1	1	1	1	1	2	1	1	1	1	16	3	3	3	1	1	4	6	1	3	22	2
34	1	5	11	1	2	Sport trainer	20	2	2	2	2	2	2	2	1	2	2	2	1	1	1	2	2	2	1	2	2	2	2	3	3	3	1	1	1	1	1	9	3	6	6	6	6	6	1	4	4	39	2
50	2	5	11	2	1	Sport administrator	25	1	2	2	2	1	1	2	1	1	1	2	1	1	1	1	1	1	1	1	1	1	1	1	1	1	1	1	1	1	2	21	2	6	6	6	6	6	6	6	6	48	1
49	1	4	11	2	2	Sport administrator	10	2	2	1	1	2	1	2	1	2	2	2	1	1	1	1	1	2	1	1	1	1	1	1	1	3	1	1	1	1	2	19	2	6	4	5	2	3	3	3	4	30	2
36	1	4	11	2	2	Coach	5	2	2	2	2	2	1	2	1	1	2	1	1	1	1	1	1	2	2	1	2	1	1	1	1	1	1	1	1	1	2	16	3	1	1	1	1	1	1	1	1	8	1
42	1	5	11	1	2	Coach	20	2	2	2	2	2	1	2	2	1	2	2	2	2	1	1	1	1	1	2	2	2	2	3	3	1	2	2	1	2	2	10	3	6	1	6	1	2	1	1	1	19	2
44	2	5	11	2	2	Coach	7	1	2	2	2	2	1	2	1	1	2	1	1	1	1	1	1	1	1	1	1	1	1	3	2	3	1	1	1	1	1	16	3	1	1	1	1	1	1	1	1	8	2
28	1	4	11	1	2	Coach	10	2	2	1	1	2	2	2	1	2	1	2	1	1	1	1	1	1	1	1	1	1	1	3	3	3	1	1	1	1	2	16	3	3	3	3	3	5	5	5	5	32	2
35	2	5	11	2	2	Coach	4	1	2	2	2	2	2	2	1	1	2	1	1	1	1	1	2	1	1	1	2	2	1	3	3	3	1	1	1	1	2	11	3	1	1	6	1	1	1	1	1	13	2
51	2	5	11	2	2	Coach	6	2	2	2	2	2	1	1	1	2	2	1	1	1	1	2	2	2	1	2	2	2	1	1	1	1	1	2	1	1	2	12	3	2	2	2	2	2	2	2	2	16	1
33	1	5	11	1	2	Coach	13	1	2	2	1	2	1	1	1	1	1	2	1	2	2	1	2	2	1	1	1	1	1	3	3	3	1	1	1	1	2	17	3	1	1	4	1	1	1	1	1	11	1
47	2	6	11	2	1	Sport trainer	20	2	2	2	2	2	2	2	2	2	2	2	1	1	1	1	1	2	1	1	1	1	1	2	1	1	1	1	1	1	1	17	3	5	6	5	6	1	6	6	1	36	2
33	1	5	11	2	2	Sport trainer	1	1	2	2	2	2	1	2	1	1	2	2	1	2	1	1	1	1	1	2	2	1	1	1	2	1	1	1	1	1	1	16	3	1	1	1	1	1	1	1	1	8	2
29	1	5	11	2	2	Coach	4	1	1	1	1	1	1	1	1	1	1	1	1	1	1	1	1	2	1	1	1	1	1	1	1	1	1	1	1	1	2	25	1	3	1	2	3	2	2	2	3	18	1
38	2	4	11	2	2	Sport administrator	15	2	2	2	2	2	1	2	2	2	1	2	1	1	1	1	1	1	2	2	2	1	1	3	3	3	1	1	1	2	1	12	3	6	1	1	1	1	3	1	6	20	3
35	1	4	11	1	2	Sport trainer	10	2	2	1	2	2	2	2	2	2	2	1	2	1	1	2	2	2	1	1	2	2	2	3	3	3	1	1	1	2	1	11	3	4	4	3	5	4	4	3	4	31	2
38	2	4	11	1	2	Sport trainer	25	1	1	1	1	1	1	1	1	1	1	1	1	1	1	1	1	1	1	1	1	1	1	3	2	2	1	1	1	1	1	22	2	1	1	1	1	1	1	1	1	8	1
28	1	4	11	2	2	Coach	5	1	1	2	2	2	1	2	1	1	2	2	1	1	1	1	2	2	1	1	2	2	1	1	1	1	1	1	1	2	1	18	3	1	1	1	1	1	1	1	1	8	2
47	1	5	11	1	2	Coach	10	2	2	2	2	2	2	2	1	2	2	2	1	1	2	1	2	2	1	2	2	2	1	3	3	1	1	1	1	2	2	9	3	1	2	4	1	1	4	2	2	17	2
36	2	4	11	1	2	Coach	10	1	2	2	2	2	2	2	1	2	2	2	1	1	1	1	1	1	2	2	2	1	1	1	3	1	1	2	1	2	2	11	3	5	1	1	1	1	1	1	1	12	2
29	1	4	11	2	2	Coach	3	1	1	2	2	2	2	2	2	2	2	2	1	1	1	1	2	2	1	1	2	1	2	1	1	1	1	1	1	2	1	17	3	1	1	1	1	1	1	1	1	8	2
33	2	4	11	1	2	Coach	10	1	1	1	1	1	1	1	1	1	1	1	1	2	1	1	2	2	1	1	1	1	1	3	2	3	1	1	1	1	1	21	2	1	1	1	1	1	1	1	1	8	2
41	2	5	11	2	2	Coach	10	2	2	2	1	2	2	2	1	2	2	2	2	1	1	1	2	2	1	2	2	2	1	3	1	3	1	1	1	1	1	14	3	1	1	3	1	1	1	1	2	11	2
26	1	4	11	2	2	Coach	2	2	2	2	2	2	2	2	2	2	2	1	2	1	1	1	1	1	1	1	1	1	1	3	3	3	1	1	1	1	2	14	3	1	1	1	1	1	1	1	1	8	1
46	2	4	11	2	2	Coach	8	1	2	2	2	1	2	2	1	1	2	2	1	1	1	1	2	1	1	1	1	2	1	3	2	1	1	1	1	1	1	16	3	6	2	2	1	5	1	6	2	25	2
25	2	4	11	2	2	Coach	1	1	1	2	2	2	1	1	1	1	2	2	1	1	1	1	1	1	1	1	1	1	1	3	3	3	1	1	1	1	1	17	3	1	1	1	1	1	1	6	1	13	1
32	2	5	11	2	2	Coach	6	2	2	2	2	2	2	2	1	2	2	2	1	1	2	2	2	2	1	2	2	2	2	3	3	3	1	2	2	2	2	6	3	1	6	1	2	4	1	2	1	18	1
30	2	5	11	2	2	Coach	5	1	2	2	2	2	1	1	1	1	2	1	1	1	1	1	2	1	1	1	2	1	1	1	1	1	1	1	1	1	1	18	3	1	1	1	1	1	1	1	1	8	2
40	2	3	11	1	2	Coach	6	1	2	2	1	2	2	2	2	2	2	2	2	2	1	1	2	1	1	2	2	1	2	3	1	3	1	1	1	2	2	12	3	3	5	1	1	3	1	1	3	18	2
36	1	4	11	2	2	Coach	3	2	2	2	2	2	2	2	2	2	2	2	1	2	2	1	2	2	2	2	2	1	2	2	1	1	1	2	2	2	2	9	3	6	3	6	4	4	4	4	4	35	2
38	1	4	11	2	2	Coach	13	2	2	2	2	2	2	2	1	2	2	1	1	2	1	1	1	2	2	2	1	2	2	1	1	1	1	1	2	2	2	11	3	1	1	1	1	1	1	1	1	8	1
35	1	4	11	2	2	Sport administrator	13	2	2	1	1	1	1	1	1	1	1	1	1	1	1	1	1	1	1	1	1	1	1	1	1	1	1	1	1	1	2	22	2	1	1	1	1	1	1	1	1	8	2
37	1	5	11	1	2	Coach	13	2	2	2	1	2	2	2	1	1	1	1	1	1	1	1	1	2	1	2	1	1	1	2	1	1	1	1	1	1	2	18	3	6	6	1	5	2	5	2	2	29	1
36	1	4	11	2	2	Sport administrator	4	1	2	2	2	2	1	1	2	2	2	2	1	2	2	1	2	2	2	1	2	2	2	1	2	1	1	2	2	2	2	12	3	1	1	3	1	4	1	3	1	15	2
27	2	4	11	1	2	Coach	4	1	2	2	2	1	1	1	2	2	2	2	2	2	1	1	2	1	2	2	2	1	1	1	1	1	1	1	1	2	1	17	3	1	1	1	1	1	1	1	1	8	2
56	1	4	11	2	2	Coach	6	1	2	2	1	2	2	2	2	2	2	1	2	2	1	2	2	1	1	1	2	2	2	3	1	3	1	1	2	2	1	12	3	1	1	1	1	1	1	1	1	8	2
27	1	2	11	1	2	Athlete	10	2	2	1	2	1	2	2	1	2	2	1	1	1	2	1	2	2	1	2	2	2	1	3	3	3	1	1	1	1	2	10	3	6	1	2	4	3	1	1	1	19	3
33	1	4	11	2	2	Coach	3	2	2	1	2	2	2	2	2	2	2	1	2	1	2	1	2	2	1	2	2	2	2	1	2	3	2	1	1	1	2	10	3	1	1	1	1	1	1	1	1	8	2
52	1	5	11	2	2	Sport administrator	25	2	2	1	1	2	2	2	2	2	2	2	2	1	1	1	2	1	1	2	1	2	2	1	3	3	1	1	1	1	2	14	3	6	6	4	6	3	5	6	6	42	2
36	1	4	11	1	2	Coach	13	2	2	1	2	2	1	2	2	1	2	1	2	2	1	2	2	2	2	2	1	2	2	1	1	1	2	1	2	2	2	13	3	1	2	1	1	4	6	2	6	23	2
34	2	4	11	2	2	Coach	11	2	2	2	2	2	2	2	1	2	2	2	1	1	2	2	2	1	1	1	2	2	1	2	1	1	1	2	2	1	2	10	3	1	1	4	1	1	4	1	1	14	2
39	1	4	11	2	2	Coach	9	1	2	2	2	2	1	2	2	1	2	2	1	1	1	1	1	1	1	1	1	1	1	1	1	1	1	1	1	1	1	21	2	6	1	1	1	1	1	1	1	13	1
56	2	4	11	2	2	Sport administrator	34	2	2	1	2	2	2	2	1	2	2	2	1	1	1	2	2	2	1	2	1	1	1	3	3	3	1	1	1	2	2	11	3	1	3	1	1	5	3	1	3	18	2
27	1	4	11	2	2	Coach	1	2	2	2	2	2	2	2	2	2	2	2	1	1	2	2	2	2	2	2	1	2	2	3	1	1	1	2	2	2	2	9	3	3	6	4	4	4	4	3	4	32	2
44	1	4	11	2	1	Psychologist	5	1	2	2	2	2	1	1	2	2	2	2	2	1	1	2	2	2	1	1	2	2	1	1	2	1	1	1	1	1	1	18	3	1	1	1	1	1	1	1	1	8	2
42	1	4	11	1	2	Sport administrator	17	2	2	2	2	2	2	2	2	1	2	2	1	1	2	1	2	2	1	2	2	2	1	3	2	3	1	2	1	2	2	9	3	1	1	4	1	1	5	1	5	19	3
37	1	5	11	2	2	Coach	12	2	2	1	2	1	1	2	1	1	2	1	1	2	2	1	2	2	1	2	2	2	2	1	3	1	1	2	1	2	1	11	3	1	1	5	1	1	1	1	5	16	2
50	1	5	11	1	2	Coach	17	2	2	2	2	2	2	2	2	2	2	2	1	2	2	1	2	2	2	2	2	1	2	3	3	3	2	2	1	2	2	5	3	1	1	6	1	2	6	1	1	19	1
38	2	4	11	2	2	Coach	2	1	2	1	2	2	1	2	1	2	2	2	1	1	1	1	1	1	1	2	2	2	1	1	3	1	1	1	2	1	1	17	3	5	1	1	1	2	3	1	4	18	2
55	1	4	11	2	2	Sport administrator	3	2	2	1	2	2	1	2	1	2	2	1	1	1	2	1	2	1	1	1	2	1	1	2	2	2	1	1	2	1	1	13	3	1	1	2	1	3	2	1	4	15	1
34	2	4	11	2	2	Sport administrator	10	2	2	1	2	2	2	2	2	2	1	2	2	1	2	2	1	2	2	2	1	1	2	3	3	3	1	2	1	2	1	12	3	3	1	4	2	4	4	3	3	24	3
54	1	4	11	1	2	Manager	10	2	2	2	2	2	2	2	1	2	2	2	2	1	2	2	1	2	1	2	2	2	2	2	3	3	1	1	1	1	1	10	3	5	3	2	1	4	4	3	1	23	2
42	2	4	11	2	2	Coach	13	2	2	2	1	2	2	2	2	2	2	2	2	1	1	1	2	2	1	1	1	1	1	1	3	3	1	2	1	2	2	15	3	1	1	1	1	1	1	1	1	8	2
56	1	2	11	2	2	Coach	5	1	2	1	2	2	2	2	2	2	2	2	2	1	1	2	2	2	1	1	2	2	2	1	1	1	1	1	2	2	1	17	3	1	1	1	1	1	1	1	1	8	1
45	2	5	11	2	2	Sport administrator	15	1	1	2	2	2	1	2	2	2	2	2	2	1	1	1	2	2	1	1	2	2	1	1	3	1	1	2	1	2	1	17	3	2	1	1	1	2	1	1	1	10	2
29	1	5	11	2	2	Sport administrator	3	1	2	1	1	1	1	2	1	2	2	1	1	1	1	1	1	1	2	1	2	1	1	2	1	1	1	1	1	1	1	18	3	1	1	1	6	1	1	1	2	14	2
60	1	4	11	2	2	Sport administrator	30	2	2	2	2	2	2	2	1	2	2	1	1	2	2	1	1	1	1	1	2	1	1	1	2	3	1	2	1	1	1	10	3	1	1	4	1	5	1	1	3	17	1
42	2	4	11	2	2	Coach	2	2	2	1	2	2	1	2	2	1	2	2	1	2	2	1	2	2	2	1	1	2	2	1	2	3	1	2	1	2	2	11	3	5	4	5	5	5	4	5	5	38	2
46	2	5	11	1	2	Sport administrator	23	2	2	2	2	2	2	2	1	2	2	1	1	2	1	2	2	1	1	2	2	2	1	1	1	1	1	2	2	1	2	9	3	1	1	1	1	1	5	1	1	12	2
24	1	5	11	1	2	Coach	3	1	2	2	2	2	2	1	2	2	2	1	1	1	1	1	2	2	1	1	2	2	1	1	1	2	1	1	1	1	2	15	3	6	1	6	1	1	6	3	3	27	1
[truncated: 11 more columns]
